# Supplementary material for: Spatial association of seabirds and aquatic birds with highly pathogenic avian influenza (H5N1) outbreaks in Brazil: A nationwide ecological and statistical modelling approach
Source: PLoS One. 2026 Jul 1;21(7):e0350505. doi: 10.1371/journal.pone.0350505 (PMC13322515; doi:10.1371/journal.pone.0350505)
Supplement: S1 File — This file contains the complete dataset of suspected and confirmed HPAI events in Brazil, updated to July 7, 2025. Variables include federal unit, municipality, occurrence ID, date of veterinary service, main species recorded, farming or management type, case status, and date of conclusive diagnosis. (XLSX) [file pone.0350505.s001.xlsx]

## Sheet: DB_JUL_2025
Federal Unit	Minicipality	Occurrence	date of initial consultation (Day/Month/Year)	primary species	type of exploitation	status	date of conclusive diagnosis (Day/Month/year)
MG	Ibiá	31295090002	2022-11-05	GALINHA	domestic – subsistence	Ruled-out case	2022-01-06
MG	Sacramento	31569080002	2022-01-11	PATO	domestic – subsistence	Ruled-out case	2022-01-25
MT	Tangará da Serra	51079580027	2022-01-13	GALINHA	domestic – commercial	Ruled-out case	2022-02-02
RS	Passo Fundo	43141000017	2022-01-31	GALINHA	domestic – commercial	Ruled-out case	2022-02-16
PR	Dois Vizinhos	41072070098	2022-02-10	GALINHA	domestic – commercial	Ruled-out case	2022-02-23
PR	Nova Prata do Iguaçu	41172550018	2022-02-22	GALINHA	domestic – commercial	Ruled-out case	2022-03-09
MT	Peixoto de Azevedo	51064220004	2022-02-13	GALINHA	domestic – subsistence	Ruled-out case	2022-03-09
PR	Dois Vizinhos	41072070099	2022-03-03	GALINHA	domestic – commercial	Ruled-out case	2022-03-15
MT	Acorizal	51001020016	2022-03-03	GALINHA	domestic – subsistence	Ruled-out case	2022-03-23
MT	Nova Mutum	51062240046	2022-03-09	GALINHA	domestic – subsistence	Ruled-out case	2022-03-23
AL	Mata Grande	27050020004	2022-03-25	GALINHA	domestic – subsistence	Ruled-out case	2022-04-14
PA	Castanhal	15024000076	2022-04-20	GALINHA	domestic – subsistence	Ruled-out case	2022-05-05
BA	Quixabeira	29259310001	2022-04-13	GALINHA	domestic – subsistence	Ruled-out case	2022-05-05
SP	Campinas	35095020004	2022-03-05	POMBO	wild – free‑living	Ruled-out case	2022-05-19
MG	Juruaia	31369000002	2022-10-05	GALINHA	domestic – commercial	Ruled-out case	2022-05-25
RO	Candeias do Jamari	11008090013	2022-01-06	GALINHA	domestic – subsistence	Ruled-out case	2022-06-21
RS	Arroio do Meio	43010080043	2022-06-06	GALINHA	domestic – commercial	Ruled-out case	2022-06-22
MT	Mirassol D'Oeste	51056220014	2022-07-06	GALINHA	domestic – subsistence	Ruled-out case	2022-06-22
RO	Theobroma	11016090038	2022-06-28	GALINHA	domestic – subsistence	Ruled-out case	2022-07-19
RS	Tavares	43213520002	2022-06-24	GALINHA	domestic – subsistence	Ruled-out case	2022-07-21
MT	Tapurah	51080060002	2022-07-01	GALINHA	domestic – commercial	Ruled-out case	2022-07-21
PI	Milton Brandão	22063570001	2022-07-28	AVOANTE	wild – free‑living	Ruled-out case	2022-07-28
SP	São Paulo	35503080009	2022-06-20	POMBO	wild – free‑living	Ruled-out case	2022-07-29
RS	Progresso	43151560030	2022-07-11	GALINHA	domestic – commercial	Ruled-out case	2022-07-29
MT	Lucas do Rio Verde	51052590016	2022-07-05	GALINHA	domestic – commercial	Ruled-out case	2022-07-29
RS	Presidente Lucena	43151490002	2022-07-29	GALINHA	domestic – commercial	Ruled-out case	2022-08-18
RS	Westfalia	43237700015	2022-08-16	GALINHA	domestic – commercial	Ruled-out case	2022-08-18
MT	Sinop	51079090005	2022-08-26	GALINHA	domestic – subsistence	Ruled-out case	2022-09-15
PI	Buriti dos Montes	22020260005	2022-08-29	AVOANTE	wild – free‑living	Ruled-out case	2022-10-26
PI	Coronel José Dias	22028510003	2022-09-01	AVOANTE	wild – free‑living	Ruled-out case	2022-10-26
PI	Juazeiro do Piauí	22055160004	2022-08-29	AVOANTE	wild – free‑living	Ruled-out case	2022-10-26
BA	Camaçari	29057010004	2022-10-24	POMBO	wild – free‑living	Ruled-out case	2022-11-30
SP	Paraguaçu Paulista	35355070002	2022-11-25	POMBA-ASA-BRANCA	wild – free‑living	Ruled-out case	2022-12-07
RJ	Araruama	33002090004	2022-11-25	AVOANTE	wild – free‑living	Ruled-out case	2022-12-16
SC	Orleans	42117020059	2022-12-14	GALINHA	domestic – subsistence	Ruled-out case	2022-12-16
RS	Nova Bréscia	43130030102	2022-12-13	GALINHA	domestic – subsistence	Ruled-out case	2022-12-16
BA	Lauro de Freitas	29192070002	2022-12-07	GAIVOTÃO	wild – free‑living	Ruled-out case	2022-12-21
SP	São Paulo	35503080014	2022-12-16	POMBO	wild – free‑living	Ruled-out case	2022-12-22
RS	Caxias do Sul	43051080016	2022-12-08	GALINHA	domestic – subsistence	Ruled-out case	2022-12-22
RS	Santana do Livramento	43171030036	2022-12-07	GALINHA	domestic – commercial	Ruled-out case	2022-12-22
PA	Santarém	15068070049	2022-12-31	GALINHA	domestic – subsistence	Ruled-out case	2023-01-06
SC	Mondaí	42110090074	2023-01-03	GALINHA	domestic – subsistence	Ruled-out case	2023-01-09
MT	Dom Aquino	51036010010	2023-01-09	GALINHA	domestic – subsistence	Ruled-out case	2023-01-13
MG	Moema	31424030002	2023-01-17	PERU	domestic – subsistence	Ruled-out case	2023-01-20
PA	Marabá	15042080056	2023-01-16	GALINHA	domestic – subsistence	Ruled-out case	2023-01-23
SC	Mondaí	42110090075	2023-01-29	GALINHA	domestic – subsistence	Ruled-out case	2023-02-01
RR	Bonfim	14001590025	2023-01-30	GALINHA	domestic – subsistence	Ruled-out case	2023-02-06
SC	Cordilheira Alta	42043500037	2023-02-03	GANSO	domestic – subsistence	Ruled-out case	2023-02-06
RS	Tavares	43213520003	2023-01-25	MAÇARICO-BRANCO	wild – free‑living	Ruled-out case	2023-02-06
MT	Vila Bela da Santíssima Trindade	51055070007	2023-02-07	GALINHA	domestic – subsistence	Ruled-out case	2023-02-10
SC	Concórdia	42043010211	2023-02-14	GALINHA	domestic – subsistence	Ruled-out case	2023-02-16
MG	Itamarandiba	31325030011	2023-02-15	GALINHA	domestic – subsistence	Ruled-out case	2023-02-18
RJ	Piraí	33040030005	2023-02-16	GALINHA	domestic – subsistence	Ruled-out case	2023-02-18
MT	Acorizal	51001020022	2023-02-14	GALINHA	domestic – subsistence	Ruled-out case	2023-02-18
MT	Araguaiana	51010010006	2023-02-15	GALINHA	domestic – subsistence	Ruled-out case	2023-02-18
PE	Fernando de Noronha	26054590001	2023-02-19	ATOBÁ-DE-PÉ-VERMELHO	wild – free‑living	Ruled-out case	2023-02-21
RS	Tavares	43213520004	2023-02-21	BATUÍRA, PARDELA	wild – free‑living	Ruled-out case	2023-02-23
SC	Penha	42125020003	2023-02-23	ATOBÁ-PARDO	wild – free‑living	Ruled-out case	2023-02-25
RS	Santa Vitória do Palmar	43173010008	2023-02-23	GALINHA	domestic – subsistence	Ruled-out case	2023-02-25
SC	Presidente Getúlio	42140030050	2023-02-24	GALINHA	domestic – subsistence	Ruled-out case	2023-02-27
MT	São José dos Quatro Marcos	51071070002	2023-02-24	GALINHA	domestic – subsistence	Ruled-out case	2023-02-27
RS	Ilópolis	43103060007	2023-02-28	GALINHA	domestic – subsistence	Ruled-out case	2023-03-02
RS	Morro Reuter	43124760001	2023-02-27	GALINHA	domestic – subsistence	Ruled-out case	2023-03-02
AM	Iranduba	13018520006	2023-02-10	PATO	domestic – subsistence	Ruled-out case	2023-03-03
SC	Itaiópolis	42081040028	2023-03-02	PATO, GALINHA	domestic – subsistence	Ruled-out case	2023-03-03
SC	Presidente Getúlio	42140030049	2023-02-10	GALINHA	domestic – subsistence	Ruled-out case	2023-03-03
RS	Forquetinha	43084330008	2023-03-01	PATO, GALINHA	domestic – subsistence	Ruled-out case	2023-03-04
SC	Treviso	42183500013	2023-03-03	GALINHA	domestic – subsistence	Ruled-out case	2023-03-05
MT	Querência	51070650005	2023-03-02	GALINHA	domestic – subsistence	Ruled-out case	2023-03-05
MT	Pontal do Araguaia	51066530001	2023-03-03	GALINHA	domestic – subsistence	Ruled-out case	2023-03-06
SC	Luiz Alves	42100010004	2023-03-06	GALINHA	domestic – subsistence	Ruled-out case	2023-03-09
RS	São José do Norte	43185070004	2023-03-06	GALINHA	domestic – subsistence	Ruled-out case	2023-03-09
RS	Vale do Sol	43225330007	2023-03-06	PERU	domestic – subsistence	Ruled-out case	2023-03-09
MT	Porto Esperidião	51068280006	2023-03-07	GALINHA	domestic – subsistence	Ruled-out case	2023-03-10
MG	Lagoa da Prata	31372050003	2023-03-08	GALINHA	domestic – subsistence	Ruled-out case	2023-03-11
MS	Amambaí	50006090006	2023-03-09	GALINHA	domestic – subsistence	Ruled-out case	2023-03-11
MS	Amambaí	50006090007	2023-03-09	GALINHA	domestic – subsistence	Ruled-out case	2023-03-11
MS	Amambaí	50006090008	2023-03-09	GALINHA	domestic – subsistence	Ruled-out case	2023-03-11
RO	Costa MArques	11000800017	2023-03-10	GALINHA	domestic – subsistence	Ruled-out case	2023-03-12
RJ	Angra dos Reis	33001000006	2023-03-09	CETÁCEO	wild – free‑living	Ruled-out case	2023-03-12
SC	Luiz Alves	42100010005	2023-03-14	GALINHA	domestic – subsistence	Ruled-out case	2023-03-16
SP	Santana de Parnaíba	35473040003	2023-03-16	PATO	wild – free‑living	Ruled-out case	2023-03-17
MT	Cáceres	51025040033	2023-03-15	GALINHA	domestic – subsistence	Ruled-out case	2023-03-17
PA	Eldorado dos Carajás	15029540084	2023-03-14	GALINHA	domestic – subsistence	Ruled-out case	2023-03-20
SC	Imbituba	42073040003	2023-03-16	SOCÓ-DORMINHOCO	wild – free‑living	Ruled-out case	2023-03-20
RS	Vale do Sol	43225330008	2023-03-16	GALINHA	domestic – subsistence	Ruled-out case	2023-03-20
MT	Colíder	51032050003	2023-03-16	PSITACÍDEO	wild – captive	Ruled-out case	2023-03-22
MG	Uberaba	31701070060	2023-03-21	GALINHA	domestic – commercial	Ruled-out case	2023-03-23
RO	Cujubim	11009400002	2023-03-22	GALINHA	domestic – subsistence	Ruled-out case	2023-03-27
SC	Anitápolis	42011090013	2023-03-25	PATO	domestic – subsistence	Ruled-out case	2023-03-27
SC	Florianópolis	42054070019	2023-03-26	ARACUÃ	wild – free‑living	Ruled-out case	2023-03-27
RS	Garruchos	43086560013	2023-03-26	GALINHA	domestic – subsistence	Ruled-out case	2023-03-27
SP	Cananeia	35099080002	2023-03-27	TARAMBOLA-DOURADA-PEQUENA MANDRIÃO-CHILENO	wild – free‑living	Ruled-out case	2023-03-28
MG	Belo Horizonte	31062000036	2023-03-27	GALINHA	domestic – subsistence	Ruled-out case	2023-03-30
SC	Alfredo Wagner	42007050013	2023-03-28	GALINHA	domestic – subsistence	Ruled-out case	2023-03-31
SC	Indaial	42075020003	2023-03-28	GALINHA	domestic – subsistence	Ruled-out case	2023-03-31
MS	Miranda	50056080025	2023-03-28	PAPAGAIO-VERDADEIRO	wild – free‑living	Ruled-out case	2023-03-31
MT	Brasnorte	51019020008	2023-03-29	GALINHA	domestic – subsistence	Ruled-out case	2023-03-31
RS	Morrinhos do Sul	43124430001	2023-03-31	GALINHA	domestic – subsistence	Ruled-out case	2023-04-03
RS	Tavares	43213520006	2023-03-31	GALINHA	domestic – subsistence	Ruled-out case	2023-04-03
PE	Inajá	26070000001	2023-04-03	GALINHA	domestic – subsistence	Ruled-out case	2023-04-06
SC	Dona Emma	42051000010	2023-04-04	GALINHA	domestic – subsistence	Ruled-out case	2023-04-06
MT	Sinop	51079090006	2023-04-05	GALINHA	domestic – subsistence	Ruled-out case	2023-04-10
BA	Sento Sé	29302040001	2023-03-02	AVOANTE	wild – free‑living	Ruled-out case	2023-04-11
MS	Ribas do Rio Pardo	50071090009	2023-04-06	GALINHA	domestic – subsistence	Ruled-out case	2023-04-12
MS	Dourados	50037020043	2023-04-11	GALINHA	domestic – subsistence	Ruled-out case	2023-04-14
RO	Ji-Paraná	11001220044	2023-04-17	GALINHA	domestic – subsistence	Ruled-out case	2023-04-18
RO	Vale do Paraíso	11018070002	2023-04-17	GALINHA	domestic – subsistence	Ruled-out case	2023-04-20
MA	Raposa	21094520004	2023-03-30	GALINHA	domestic – subsistence	Ruled-out case	2023-04-20
SC	Irani	42078090049	2023-04-19	GALINHA	domestic – subsistence	Ruled-out case	2023-04-24
RS	Vila Nova do Sul	43234570005	2023-04-19	GALINHA	domestic – subsistence	Ruled-out case	2023-04-24
MT	Luciara	51053090002	2023-04-20	GALINHA	domestic – subsistence	Ruled-out case	2023-04-24
MS	Corumbá	50032070049	2023-04-20	GALINHA	domestic – subsistence	Ruled-out case	2023-04-26
BA	Salvador	29274080032	2023-04-25	BOBO-PEQUENO	wild – free‑living	Ruled-out case	2023-04-28
PE	Manari	26091540001	2023-04-25	GALINHA	domestic – subsistence	Ruled-out case	2023-05-02
SP	Hortolândia	35190710001	2023-04-27	PATO	wild – free‑living	Ruled-out case	2023-05-02
PA	Santarém	15068070053	2023-04-26	GALINHA	domestic – commercial	Ruled-out case	2023-05-04
CE	Morada Nova	23087080139	2023-04-19	GALINHA	domestic – subsistence	Ruled-out case	2023-05-04
SP	São Paulo	35503080019	2023-05-02	GALINHA-D'ANGOLA	domestic – subsistence	Ruled-out case	2023-05-04
RN	Mossoró	24080030019	2023-05-02	GALINHA	domestic – subsistence	Ruled-out case	2023-05-08
MT	Água Boa	51002010021	2023-05-04	GALINHA	domestic – subsistence	Ruled-out case	2023-05-08
MT	Jangada	51049060020	2023-05-02	GALINHA	domestic – subsistence	Ruled-out case	2023-05-08
RS	Mostardas	43125000005	2023-05-10	GARÇA-BRANCA-PEQUENA BATUÍRA-DE-BANDO MAÇARICO-BRANCO	wild – free‑living	Ruled-out case	2023-05-12
ES	Cariacica	32013080008	2023-05-10	ATOBÁ-PARDO	wild – captive	HPAI outbreak	2023-05-15
ES	Marataízes	32033200004	2023-05-10	TRINTA-RÉIS-DE-BANDO	wild – free‑living	HPAI outbreak	2023-05-15
ES	Vitória	32053090018	2023-05-16	TRINTA-RÉIS-DE-BANDO	wild – free‑living	HPAI outbreak	2023-05-15
RS	Tavares	43213520007	2023-05-12	GAIVOTÃO	wild – free‑living	Ruled-out case	2023-05-16
MT	Mirassol D'Oeste	51056220021	2023-05-11	GALINHA	domestic – subsistence	Ruled-out case	2023-05-16
MT	Água Boa	51002010022	2023-05-17	GALINHA	domestic – subsistence	Ruled-out case	2023-05-19
MT	Lucas do Rio Verde	51052590022	2023-05-17	GALINHA	domestic – subsistence	Ruled-out case	2023-05-19
ES	Nova Venécia	32039080016	2023-05-16	TRINTA-RÉIS-REAL	wild – free‑living	HPAI outbreak	2023-05-19
RJ	São João da Barra	33050000004	2023-05-17	TRINTA-RÉIS-DE-BANDO	wild – free‑living	HPAI outbreak	2023-05-20
ES	Pancas	32040050011	2023-05-17	GALINHA	domestic – subsistence	Ruled-out case	2023-05-22
SP	Palestina	35350020003	2023-05-20	GALINHA	domestic – commercial	Ruled-out case	2023-05-22
SC	Penha	42125020004	2023-05-19	ATOBÁ-PARDO	wild – free‑living	Ruled-out case	2023-05-23
TO	Porto Nacional	17182040014	2023-05-20	GALINHA	domestic – subsistence	Ruled-out case	2023-05-24
AL	Maceió	27043020028	2023-05-19	PARDELA-DE-BARRETE	wild – free‑living	Ruled-out case	2023-05-24
ES	Vitória	32053090020	2023-05-19	TRINTA-RÉIS-DE-BANDO	wild – free‑living	Ruled-out case	2023-05-24
RJ	Rio de Janeiro	33045570053	2023-05-22	BIGUÁ	wild – free‑living	Ruled-out case	2023-05-24
ES	Itapemirim	32028010007	2023-05-17	TRINTA-RÉIS-DE-BANDO	wild – free‑living	HPAI outbreak	2023-05-24
ES	Linhares	32032050036	2023-05-17	TRINTA-RÉIS-DE-BANDO	wild – free‑living	HPAI outbreak	2023-05-24
ES	Vitória	32053090019	2023-05-17	TRINTA-RÉIS-DE-BANDO	wild – free‑living	HPAI outbreak	2023-05-24
RJ	Cabo Frio	33007040001	2023-05-18	TRINTA-RÉIS-DE-BANDO	wild – free‑living	HPAI outbreak	2023-05-24
PE	Cabo de Santo Agostinho	26029020008	2023-05-23	PARDELA-DE-BARRETE	wild – free‑living	Ruled-out case	2023-05-25
PE	Ipojuca	26072080002	2023-05-23	PARDELA-DE-BARRETE	wild – free‑living	Ruled-out case	2023-05-25
PE	Olinda	26096000022	2023-05-23	PARDELA-DE-BARRETE	wild – free‑living	Ruled-out case	2023-05-25
PE	Recife	26116060015	2023-05-23	PARDELA-DE-BARRETE	wild – free‑living	Ruled-out case	2023-05-25
AL	Maceió	27043020029	2023-05-23	GARÇA-BRANCA-PEQUENA	wild – free‑living	Ruled-out case	2023-05-25
AL	Maceió	27043020030	2023-05-23	CAGARRA-GRANDE	wild – free‑living	Ruled-out case	2023-05-25
SP	Arujá	35039010001	2023-05-23	GARÇA-BRANCA-PEQUENA	wild – free‑living	Ruled-out case	2023-05-25
RS	Imbé	43103300001	2023-05-24	TRINTA-RÉIS-BOREAL	wild – free‑living	Ruled-out case	2023-05-25
PA	Belém	15014020006	2023-05-24	GARÇA-BRANCA-PEQUENA	wild – free‑living	Ruled-out case	2023-05-26
RN	Nísia Floresta	24082010004	2023-05-23	CAGARRA-GRANDE	wild – free‑living	Ruled-out case	2023-05-26
BA	Igrapiúna	29134570001	2023-05-23	GALINHA	domestic – subsistence	Ruled-out case	2023-05-26
RS	Porto Alegre	43149020026	2023-05-24	POMBO	wild – free‑living	Ruled-out case	2023-05-26
MT	Nossa Senhora do Livramento	51061090026	2023-05-24	GALINHA	domestic – subsistence	Ruled-out case	2023-05-26
ES	Serra	32050020038	2023-05-19	CORUJINHA-DO-MATO	wild – free‑living	HPAI outbreak	2023-05-26
RN	Baía Formosa	24014040001	2023-05-24	CAGARRA-GRANDE	wild – free‑living	Ruled-out case	2023-05-27
PB	Cabedelo	25032090001	2023-05-23	CAGARRA-GRANDE	wild – free‑living	Ruled-out case	2023-05-27
AL	Marechal Deodoro	27047080019	2023-05-24	GALINHA	domestic – subsistence	Ruled-out case	2023-05-27
AL	Passo de Camaragibe	27065050005	2023-05-24	CAGARRA-GRANDE	wild – free‑living	Ruled-out case	2023-05-27
AL	Santana do Ipanema	27080060003	2023-05-22	GALINHA	domestic – subsistence	Ruled-out case	2023-05-27
ES	São Gabriel da Palha	32047080007	2023-05-23	GALINHA	domestic – subsistence	Ruled-out case	2023-05-27
RN	Parnamirim	24032510005	2023-05-25	CAGARRA-GRANDE	wild – free‑living	Ruled-out case	2023-05-29
RN	Maxaranguape	24075000004	2023-05-25	CAGARRA-GRANDE	wild – free‑living	Ruled-out case	2023-05-29
BA	Salvador	29274080030	2023-05-25	CAGARRA-GRANDE	wild – free‑living	Ruled-out case	2023-05-29
RJ	Barra Mansa	33004070003	2023-05-26	CORUJA-ORELHUDA	wild – free‑living	Ruled-out case	2023-05-29
SP	Bertioga	35063590003	2023-05-25	GALINHA	domestic – subsistence	Ruled-out case	2023-05-29
ES	Piúma	32042030005	2023-05-24	TRINTA-RÉIS-BOREAL	wild – free‑living	HPAI outbreak	2023-05-30
RJ	Rio de Janeiro	33045570054	2023-05-23	TRINTA-RÉIS-DE-BANDO	wild – free‑living	HPAI outbreak	2023-05-30
RS	Santa Vitória do Palmar	43173010009	2023-05-24	CISNE-DE-PESCOÇO-PRETO	wild – free‑living	HPAI outbreak	2023-05-30
RN	Caiçara do Norte	24018590001	2023-05-26	AVOANTE	wild – free‑living	Ruled-out case	2023-05-31
AL	Barra de São Miguel	27006070001	2023-05-27	ALBATROZ-DE-CABEÇA-BRANCA	wild – free‑living	Ruled-out case	2023-05-31
AL	Maceió	27043020031	2023-05-26	CAGARRA-GRANDE	wild – free‑living	Ruled-out case	2023-05-31
BA	Salvador	29274080031	2023-05-29	CAGARRA-GRANDE	wild – free‑living	Ruled-out case	2023-05-31
ES	Afonso Cláudio	32001020015	2023-05-26	GALINHA	domestic – subsistence	Ruled-out case	2023-05-31
ES	Mimoso do Sul	32034030023	2023-05-26	GARÇA-BRANCA-PEQUENA	wild – free‑living	Ruled-out case	2023-05-31
ES	Santa Teresa	32046090020	2023-05-25	GAVIÃO-CARIJÓ	wild – free‑living	Ruled-out case	2023-05-31
RJ	Arraial do Cabo	33002580001	2023-05-27	CAGARRA-GRANDE	wild – free‑living	Ruled-out case	2023-05-31
RJ	Macaé	33024030003	2023-05-27	ALBATROZ-DE-NARIZ-AMARELO	wild – free‑living	Ruled-out case	2023-05-31
SC	Tubarão	42187070030	2023-05-29	GALINHA-D'ÁGUA	wild – free‑living	Ruled-out case	2023-05-31
DF	Brasília	53001080344	2023-05-29	URUTAU	wild – free‑living	Ruled-out case	2023-05-31
RN	Jaçanã	24050090001	2023-05-29	GALINHA	domestic – subsistence	Ruled-out case	2023-06-01
MG	Pará de Minas	31471050104	2023-05-26	PATO	wild – free‑living	Ruled-out case	2023-06-01
RS	Porto Alegre	43149020027	2023-05-25	POMBO	wild – free‑living	Ruled-out case	2023-06-01
ES	Guarapari	32024050015	2023-05-27	TRINTA-RÉIS-DE-BANDO	wild – free‑living	HPAI outbreak	2023-06-01
ES	Marataízes	32033200005	2023-05-25	TRINTA-RÉIS-REAL	wild – free‑living	HPAI outbreak	2023-06-01
ES	Marataízes	32033200006	2023-05-26	TRINTA-RÉIS-DE-BANDO	wild – free‑living	HPAI outbreak	2023-06-01
ES	Marataízes	32033200007	2023-05-27	BIGUÁ	wild – free‑living	HPAI outbreak	2023-06-01
RJ	São João da Barra	33050000005	2023-05-26	TRINTA-RÉIS-DE-BANDO	wild – free‑living	HPAI outbreak	2023-06-01
RJ	São João da Barra	33050000006	2023-05-28	TRINTA-RÉIS-DE-BANDO	wild – free‑living	HPAI outbreak	2023-06-01
AM	Iranduba	13018520007	2023-05-30	GALINHA	domestic – subsistence	Ruled-out case	2023-06-03
TO	Paranã	17162080005	2023-05-29	GALINHA-D'ANGOLA	domestic – subsistence	Ruled-out case	2023-06-03
TO	Rio Sono	17187580033	2023-05-31	GALINHA	domestic – subsistence	Ruled-out case	2023-06-03
CE	Paramoti	23104070007	2023-05-29	GALINHA	domestic – subsistence	Ruled-out case	2023-06-03
RN	Canguaretama	24022040001	2023-06-01	GALINHA	domestic – subsistence	Ruled-out case	2023-06-03
RN	Goianinha	24042000002	2023-05-30	GALINHA	domestic – subsistence	Ruled-out case	2023-06-03
BA	Curaçá	29099010006	2023-05-29	GALINHA	domestic – subsistence	Ruled-out case	2023-06-03
MG	Juiz de Fora	31367020008	2023-05-30	ALMA-DE-GATO	wild – free‑living	Ruled-out case	2023-06-03
ES	Piúma	32042030006	2023-05-30	POMBA-ASA-BRANCA	wild – free‑living	Ruled-out case	2023-06-03
RJ	Arraial do Cabo	33002580002	2023-05-31	GRAZINA-DE-BARRIGA-BRANCA	wild – free‑living	Ruled-out case	2023-06-03
RJ	Duque de Caxias	33017020012	2023-05-30	BIGUÁ	wild – free‑living	Ruled-out case	2023-06-03
RS	Santa Vitória do Palmar	43173010010	2023-05-31	GALINHA	domestic – subsistence	Ruled-out case	2023-06-03
ES	Vila Velha	32052000015	2023-05-29	TRINTA-RÉIS-DE-BANDO	wild – free‑living	HPAI outbreak	2023-06-03
ES	Vila Velha	32052000016	2023-05-31	GAIVOTA-DE-CABEÇA-CINZA	wild – free‑living	HPAI outbreak	2023-06-03
RJ	Niterói	33033020002	2023-05-29	FRAGATA	wild – free‑living	HPAI outbreak	2023-06-03
RJ	Rio de Janeiro	33045570055	2023-05-31	BOBO-PEQUENO	wild – free‑living	Ruled-out case	2023-06-05
RJ	São João da Barra	33050000007	2023-05-29	TRINTA-RÉIS-ÁRTICO	wild – free‑living	Ruled-out case	2023-06-05
RJ	Niterói	33033020003	2023-06-01	TRINTA-RÉIS-REAL	wild – free‑living	HPAI outbreak	2023-06-05
SP	Ubatuba	35554060001	2023-06-04	TRINTA-RÉIS-REAL	wild – free‑living	HPAI outbreak	2023-06-05
RN	Afonso Bezerra	24003070002	2023-06-03	AVOANTE	wild – free‑living	Ruled-out case	2023-06-07
RN	Alexandria	24005050002	2023-06-04	GALINHA	domestic – subsistence	Ruled-out case	2023-06-07
RN	Espírito Santo	24035090002	2023-06-02	PATO	domestic – subsistence	Ruled-out case	2023-06-07
PE	Tamandaré	26148570003	2023-06-02	PARDELA-DE-BARRETE	wild – free‑living	Ruled-out case	2023-06-07
BA	Salvador	29274080033	2023-06-03	CARCARÁ	wild – free‑living	Ruled-out case	2023-06-07
RS	Alegrete	43004060015	2023-06-02	GALINHA	domestic – subsistence	Ruled-out case	2023-06-07
RS	São Sepé	43196040016	2023-06-05	GALINHA	domestic – subsistence	Ruled-out case	2023-06-07
MS	Anastácio	50007080020	2023-06-02	GALINHA	domestic – subsistence	Ruled-out case	2023-06-07
MS	Corumbá	50032070053	2023-06-02	GALINHA	domestic – subsistence	Ruled-out case	2023-06-07
BA	Caravelas	29069070002	2023-06-02	TRINTA-RÉIS-REAL	wild – free‑living	HPAI outbreak	2023-06-07
ES	Cariacica	32013080010	2023-06-02	TRINTA-RÉIS-DE-BANDO	wild – free‑living	HPAI outbreak	2023-06-07
ES	Guarapari	32024050016	2023-06-01	TRINTA-RÉIS-DE-BANDO	wild – free‑living	HPAI outbreak	2023-06-07
ES	Itapemirim	32028010009	2023-06-01	GAVIÃO-PRETO	wild – free‑living	HPAI outbreak	2023-06-07
ES	Vila Velha	32052000017	2023-06-02	TRINTA-RÉIS-DE-BANDO	wild – free‑living	HPAI outbreak	2023-06-07
ES	Vitória	32053090022	2023-06-04	TRINTA-RÉIS-REAL	wild – free‑living	HPAI outbreak	2023-06-07
MG	Belo Horizonte	31062000040	2023-06-06	CORUJA-ORELHUDA	wild – free‑living	Ruled-out case	2023-06-09
MG	Juiz de Fora	31367020010	2023-06-06	CORUJINHA-DO-MATO	wild – free‑living	Ruled-out case	2023-06-09
SP	Caraguatatuba	35105000007	2023-06-07	GALINHA-D'ÁGUA	wild – free‑living	Ruled-out case	2023-06-09
RS	Santa Vitória do Palmar	43173010013	2023-06-03	CARAÚNA	wild – free‑living	Ruled-out case	2023-06-09
RJ	São João da Barra	33050000008	2023-06-02	TRINTA-RÉIS-DE-BICO-VERMELHO	wild – free‑living	HPAI outbreak	2023-06-09
SC	Laguna	42094090019	2023-06-08	ATOBÁ-PARDO	wild – free‑living	Ruled-out case	2023-06-10
RN	Currais Novos	24031030002	2023-06-09	GALINHA	domestic – subsistence	Ruled-out case	2023-06-14
RN	Parnamirim	24032510006	2023-06-11	GALINHA	domestic – subsistence	Ruled-out case	2023-06-14
AL	Maceió	27043020033	2023-06-08	BOBO-PEQUENO	wild – free‑living	Ruled-out case	2023-06-14
BA	Prado	29255010008	2023-06-07	TRINTA-RÉIS-REAL	wild – free‑living	HPAI outbreak	2023-06-15
RJ	Parati	33038070004	2023-06-07	QUERO-QUERO	wild – free‑living	Ruled-out case	2023-06-16
RJ	Rio de Janeiro	33045570056	2023-06-12	BIGUÁ	wild – free‑living	Ruled-out case	2023-06-16
SP	Cananéia	35099080003	2023-06-14	QUERO-QUERO	wild – free‑living	Ruled-out case	2023-06-16
SP	Marília	35290050026	2023-06-13	POMBO	wild – free‑living	Ruled-out case	2023-06-16
MS	Ponta Porã	50066060019	2023-06-14	PATO	domestic – subsistence	Ruled-out case	2023-06-16
ES	Anchieta	32004090026	2023-06-07	TRINTA-RÉIS-DE-BANDO	wild – free‑living	HPAI outbreak	2023-06-16
ES	Piúma	32042030007	2023-06-11	TRINTA-RÉIS-REAL	wild – free‑living	HPAI outbreak	2023-06-16
ES	Vila Velha	32052000019	2023-06-08	TRINTA-RÉIS-DE-BICO-VERMELHO	wild – free‑living	HPAI outbreak	2023-06-16
ES	Vila Velha	32052000021	2023-06-08	TRINTA-RÉIS-REAL	wild – free‑living	HPAI outbreak	2023-06-16
RJ	Angra dos Reis	33001000003	2023-06-10	TRINTA-RÉIS-REAL	wild – free‑living	HPAI outbreak	2023-06-16
RJ	Rio de Janeiro	33045570057	2023-06-12	TRINTA-RÉIS-REAL	wild – free‑living	HPAI outbreak	2023-06-16
ES	Vila Velha	32052000020	2023-06-08	GAVIÃO-CARIJÓ	wild – free‑living	HPAI outbreak	2023-06-17
SC	Laguna	42094090020	2023-06-15	PARDELA-PRETA	wild – free‑living	Ruled-out case	2023-06-19
SC	Florianópolis	42054070020	2023-06-17	CORUJA-BURAQUEIRA	wild – free‑living	Ruled-out case	2023-06-21
SC	Florianópolis	42054070021	2023-06-18	TRINTA-RÉIS-DE-BANDO	wild – free‑living	Ruled-out case	2023-06-21
SC	Penha	42125020005	2023-06-18	TRINTA-RÉIS-DE-BANDO	wild – free‑living	Ruled-out case	2023-06-21
PA	Porto de Moz	15059080004	2023-06-16	PATO	domestic – subsistence	Ruled-out case	2023-06-22
AP	Porto Grande	16005350014	2023-06-14	GALINHA	domestic – subsistence	Ruled-out case	2023-06-22
CE	Icapuí	23053570003	2023-06-16	GALINHA	domestic – subsistence	Ruled-out case	2023-06-22
RN	Baía Formosa	24014040002	2023-06-20	FRAGATA	wild – free‑living	Ruled-out case	2023-06-22
ES	Castelo	32014070016	2023-06-13	GANSO	domestic – subsistence	Ruled-out case	2023-06-22
ES	Marataízes	32033200008	2023-06-16	GALINHA	domestic – subsistence	Ruled-out case	2023-06-22
SP	São José dos Campos	35499040012	2023-06-19	POMBO	wild – free‑living	Ruled-out case	2023-06-22
SC	Florianópolis	42054070022	2023-06-19	ANU-BRANCO	wild – free‑living	Ruled-out case	2023-06-22
ES	Vila Velha	32052000024	2023-06-16	TRINTA-RÉIS-DE-BANDO	wild – free‑living	HPAI outbreak	2023-06-22
SP	Caraguatatuba	35105000008	2023-06-19	TRINTA-RÉIS-DE-BANDO	wild – free‑living	HPAI outbreak	2023-06-22
RJ	Queimados	33041440004	2023-06-15	TRINTA-RÉIS-REAL	wild – free‑living	HPAI outbreak	2023-06-23
RJ	São João da Barra	33050000009	2023-06-16	TRINTA-RÉIS-REAL	wild – free‑living	HPAI outbreak	2023-06-23
RJ	Saquarema	33055050003	2023-06-14	TRINTA-RÉIS-REAL	wild – free‑living	HPAI outbreak	2023-06-23
SP	Ubatuba	35554060002	2023-06-20	TRINTA-RÉIS-DE-BANDO	wild – free‑living	HPAI outbreak	2023-06-23
PR	Antonina	41012000005	2023-06-21	TRINTA-RÉIS-REAL	wild – free‑living	HPAI outbreak	2023-06-23
RS	Mostardas	43125000009	2023-06-21	PINGUIM-DE-MAGALHÃES	wild – free‑living	Ruled-out case	2023-06-24
BA	Alcobaça	29008010001	2023-06-20	TRINTA-RÉIS-REAL	wild – free‑living	HPAI outbreak	2023-06-24
PR	Pontal do Paraná	41199540001	2023-06-22	TRINTA-RÉIS-REAL	wild – free‑living	HPAI outbreak	2023-06-24
SP	Ilhabela	35204000001	2023-06-23	ATOBÁ-PARDO	wild – free‑living	Ruled-out case	2023-06-26
ES	Vitória	32053090025	2023-06-20	CARCARÁ	wild – free‑living	HPAI outbreak	2023-06-26
SC	São Francisco do Sul	42162060003	2023-06-24	TRINTA-RÉIS-REAL	wild – free‑living	HPAI outbreak	2023-06-26
ES	Serra	32050020042	2023-06-22	GANSO	domestic – subsistence	HPAI outbreak	2023-06-27
SP	Guarujá	35187010006	2023-06-24	TRINTA-RÉIS-REAL	wild – free‑living	HPAI outbreak	2023-06-27
PR	Paranaguá	41182040002	2023-06-24	TRINTA-RÉIS-REAL	wild – free‑living	HPAI outbreak	2023-06-27
SC	Laguna	42094090021	2023-06-22	TRINTA-RÉIS-DE-BICO-VERMELHO	wild – free‑living	Ruled-out case	2023-06-28
SC	Laguna	42094090022	2023-06-24	TRINTA-RÉIS-DE-BICO-VERMELHO	wild – free‑living	Ruled-out case	2023-06-28
BA	Salvador	29274080035	2023-06-22	ALBATROZ-DE-NARIZ-AMARELO	wild – free‑living	Ruled-out case	2023-06-30
MG	Jequitibá	31357040002	2023-06-25	AVESTRUZ	domestic – subsistence	Ruled-out case	2023-06-30
PR	Pontal do Paraná	41199540004	2023-06-28	CORUJA-BURAQUEIRA	wild – free‑living	Ruled-out case	2023-06-30
MT	Vila Bela da Santíssima Trindade	51055070010	2023-06-27	GALINHA	domestic – subsistence	Ruled-out case	2023-06-30
BA	Porto Seguro	29253030004	2023-06-23	TRINTA-RÉIS-DE-BANDO	wild – free‑living	HPAI outbreak	2023-06-30
SP	Santos	35485000001	2023-06-29	TRINTA-RÉIS-DE-BANDO	wild – free‑living	HPAI outbreak	2023-06-30
PR	Pontal do Paraná	41199540002	2023-06-27	TRINTA-RÉIS-DE-BANDO	wild – free‑living	HPAI outbreak	2023-06-30
PR	Pontal do Paraná	41199540003	2023-06-27	GAIVOTA-MARIA-VELHA	wild – free‑living	HPAI outbreak	2023-06-30
BA	Ilhéus	29136060008	2023-06-29	CABURÉ	wild – free‑living	Ruled-out case	2023-07-03
BA	Salvador	29274080036	2023-06-30	ATOBÁ-GRANDE	wild – free‑living	Ruled-out case	2023-07-03
MG	Caetanópolis	31099070010	2023-07-01	ARARA-AZUL	wild – free‑living	Ruled-out case	2023-07-03
ES	Serra	32050020043	2023-06-29	GALINHA	domestic – subsistence	Ruled-out case	2023-07-03
MS	Campo Grande	50027040043	2023-06-30	GALINHA	domestic – subsistence	Ruled-out case	2023-07-03
ES	Aracruz	32006070020	2023-06-28	TRINTA-RÉIS-DE-BANDO	wild – free‑living	HPAI outbreak	2023-07-04
PA	Eldorado dos Carajás	15029540096	2023-06-30	GALINHA	domestic – subsistence	Ruled-out case	2023-07-05
TO	Aragominas	17013090004	2023-06-30	GALINHA	domestic – subsistence	Ruled-out case	2023-07-05
PR	Antonina	41012000006	2023-07-03	POMBO	wild – free‑living	Ruled-out case	2023-07-05
PR	Guaraqueçaba	41095000001	2023-06-30	TRINTA-RÉIS-DE-BANDO	wild – free‑living	HPAI outbreak	2023-07-05
AP	Oiapoque	16005010008	2023-06-21	GALINHA	domestic – subsistence	Ruled-out case	2023-07-06
MG	Conceição da Aparecida	31171080005	2023-07-04	GALINHA	domestic – subsistence	Ruled-out case	2023-07-06
PR	Paranaguá	41182040003	2023-07-04	GALINHA	domestic – subsistence	Ruled-out case	2023-07-06
RS	Capão da Canoa	43046300006	2023-07-01	TRINTA-RÉIS-BOREAL	wild – free‑living	Ruled-out case	2023-07-06
SP	São Paulo	35503080021	2023-07-03	TRINTA-RÉIS-REAL	wild – free‑living	HPAI outbreak	2023-07-06
SP	São Sebastião	35507040002	2023-07-01	TRINTA-RÉIS-DE-BANDO	wild – free‑living	HPAI outbreak	2023-07-06
PA	Castanhal	15024000095	2023-07-05	GAVIÃO-CARIJÓ	wild – free‑living	Ruled-out case	2023-07-07
PR	Matinhos	41157050001	2023-07-02	CORUJA-BURAQUEIRA	wild – free‑living	Ruled-out case	2023-07-07
SC	Indaial	42075020005	2023-07-05	ROLINHA-ROXA	wild – free‑living	Ruled-out case	2023-07-07
PR	Guaraqueçaba	41095000002	2023-07-04	TRINTA-RÉIS-DE-BANDO	wild – free‑living	HPAI outbreak	2023-07-07
SC	Araquari	42013070001	2023-07-07	GAVIÃO-CARIJÓ	wild – free‑living	Ruled-out case	2023-07-08
RS	Teutônia	43214510033	2023-07-07	QUERO-QUERO	wild – free‑living	Ruled-out case	2023-07-08
MS	Rio Verde de Mato Grosso	50074060026	2023-07-07	GALINHA-D'ANGOLA	domestic – subsistence	Ruled-out case	2023-07-08
GO	Goiânia	52087070007	2023-07-07	ARARA-CANINDÉ	wild – free‑living	Ruled-out case	2023-07-10
BA	Prado	29255010009	2023-07-08	GAVIÃOZINHO	wild – free‑living	Ruled-out case	2023-07-11
SC	Florianópolis	42054070024	2023-07-09	GAIVOTÃO	wild – free‑living	Ruled-out case	2023-07-11
SC	Itapoá	42084500001	2023-07-09	PINGUIM-DE-MAGALHÃES	wild – free‑living	Ruled-out case	2023-07-12
RS	Rio Grande	43156020007	2023-07-10	ALBATROZ-DE-SOBRANCELHA	wild – free‑living	Ruled-out case	2023-07-12
SP	Praia Grande	35410000002	2023-07-09	TRINTA-RÉIS-REAL	wild – free‑living	HPAI outbreak	2023-07-12
ES	Aracruz	32006070021	2023-07-10	CARCARÁ	wild – free‑living	Ruled-out case	2023-07-13
ES	Linhares	32032050039	2023-07-10	CORUJINHA-DO-MATO	wild – free‑living	Ruled-out case	2023-07-13
ES	Venda Nova do Imigrante	32050690009	2023-07-04	CARRAPATEIRO	wild – free‑living	Ruled-out case	2023-07-13
AM	Rio Preto da Eva	13035690002	2023-06-24	GALINHA	domestic – subsistence	Ruled-out case	2023-07-14
MG	Belo Horizonte	31062000041	2023-07-11	CORUJA-BURAQUEIRA	wild – free‑living	Ruled-out case	2023-07-14
MG	Belo Horizonte	31062000042	2023-07-11	POMBO	wild – free‑living	Ruled-out case	2023-07-14
ES	Alfredo Chaves	32003000015	2023-07-11	GALINHA	domestic – subsistence	Ruled-out case	2023-07-14
SC	Maracajá	42104070027	2023-07-12	GALINHA	domestic – subsistence	HPAI outbreak	2023-07-15
SC	Garopaba	42057040010	2023-07-14	TRINTA-RÉIS-DE-BICO-VERMELHO	wild – free‑living	Ruled-out case	2023-07-17
SC	São Francisco do Sul	42162060004	2023-07-14	QUERO-QUERO	wild – free‑living	Ruled-out case	2023-07-17
SC	Bombinhas	42024530002	2023-07-16	GAIVOTÃO	wild – free‑living	Ruled-out case	2023-07-18
RJ	Parati	33038070005	2023-07-16	PINGUIM-DE-MAGALHÃES	wild – free‑living	Ruled-out case	2023-07-20
SC	Biguaçu	42023050026	2023-07-19	BIGUÁ	wild – free‑living	Ruled-out case	2023-07-20
SC	Florianópolis	42054070025	2023-07-18	BIGUÁ	wild – free‑living	Ruled-out case	2023-07-20
SC	Florianópolis	42054070026	2023-07-19	GAIVOTÃO	wild – free‑living	Ruled-out case	2023-07-20
SC	Itajaí	42082030005	2023-07-18	GAIVOTÃO	wild – free‑living	Ruled-out case	2023-07-20
RJ	Macaé	33024030004	2023-07-14	TRINTA-RÉIS-DE-BANDO	wild – free‑living	HPAI outbreak	2023-07-20
RJ	Maricá	33027000003	2023-07-12	TRINTA-RÉIS-REAL	wild – free‑living	HPAI outbreak	2023-07-20
SP	Itanhaém	35221090003	2023-07-14	TRINTA-RÉIS-DE-BANDO	wild – free‑living	HPAI outbreak	2023-07-20
BA	Salvador	29274080037	2023-07-17	BALEIA JUBARTE	wild – free‑living	Ruled-out case	2023-07-21
SC	Balneário Arroio do Silva	42019500002	2023-07-19	PARDELA-PRETA	wild – free‑living	Ruled-out case	2023-07-21
MT	Mirassol D'Oeste	51056220022	2023-07-19	GALINHA	domestic – subsistence	Ruled-out case	2023-07-21
ES	Domingos Martins	32019020033	2023-07-12	CORUJA-PRETA	wild – free‑living	Ruled-out case	2023-07-24
SC	Forquilhinha	42054560038	2023-07-22	GALINHA	domestic – subsistence	Ruled-out case	2023-07-24
SC	Palhoça	42119000007	2023-07-20	BIGUÁ	wild – free‑living	Ruled-out case	2023-07-24
ES	Linhares	32032050040	2023-07-13	PAPAGAIO-VERDADEIRO	wild – free‑living	Ruled-out case	2023-07-25
SC	São José do Cedro	42167010111	2023-07-21	GALINHA	domestic – subsistence	Ruled-out case	2023-07-25
SC	Itapoá	42084500002	2023-07-21	TRINTA-RÉIS-REAL	wild – free‑living	HPAI outbreak	2023-07-25
SP	Santos	35485000002	2023-07-24	TRINTA-RÉIS-REAL	wild – free‑living	HPAI outbreak	2023-07-26
SC	Jaguaruna	42088070012	2023-07-25	GALINHA	domestic – subsistence	Ruled-out case	2023-07-27
SC	Navegantes	42113060006	2023-07-24	TRINTA-RÉIS-REAL	wild – free‑living	HPAI outbreak	2023-07-27
SC	São Francisco do Sul	42162060005	2023-07-25	TRINTA-RÉIS-REAL	wild – free‑living	HPAI outbreak	2023-07-27
RR	Mucajaí	14003080040	2023-07-25	GALINHA	domestic – subsistence	Ruled-out case	2023-07-28
RR	Rorainópolis	14004720029	2023-07-25	GALINHA	domestic – subsistence	Ruled-out case	2023-07-28
MG	Matozinhos	31411080004	2023-07-25	PERU	domestic – subsistence	Ruled-out case	2023-07-28
PR	Guaratuba	41096090004	2023-07-25	POMBO	wild – free‑living	Ruled-out case	2023-07-28
SC	Guaramirim	42065040002	2023-07-26	GALINHA	domestic – subsistence	Ruled-out case	2023-07-28
SC	Guaramirim	42065040003	2023-07-27	GALINHA	domestic – subsistence	Ruled-out case	2023-07-28
SC	Navegantes	42113060007	2023-07-27	PINGUIM-DE-MAGALHÃES	wild – free‑living	Ruled-out case	2023-07-28
PR	Guaratuba	41096090005	2023-07-26	TRINTA-RÉIS-REAL	wild – free‑living	HPAI outbreak	2023-07-28
SC	Joinville	42091020012	2023-07-26	TRINTA-RÉIS-REAL	wild – free‑living	HPAI outbreak	2023-07-28
SC	Penha	42125020006	2023-07-25	TRINTA-RÉIS-REAL	wild – free‑living	HPAI outbreak	2023-07-28
BA	Governador Mangabeira	29116000008	2023-07-24	ROLINHA-ROXA	wild – free‑living	Ruled-out case	2023-07-29
MG	Coromandel	31193020043	2023-07-27	GALINHA	domestic – subsistence	Ruled-out case	2023-07-29
SC	Concórdia	42043010221	2023-07-27	GALINHA	domestic – subsistence	Ruled-out case	2023-07-29
SC	Coronel Freitas	42044000282	2023-07-28	GARÇA-BRANCA-GRANDE	wild – free‑living	Ruled-out case	2023-07-31
SC	Barra Velha	42021070003	2023-07-29	POMBO	wild – free‑living	Ruled-out case	2023-08-01
SC	Bombinhas	42024530003	2023-07-29	TRINTA-RÉIS-DE-BICO-VERMELHO	wild – free‑living	Ruled-out case	2023-08-01
ES	Guarapari	32024050019	2023-07-28	CORUJABURAQUEIRA	wild – free‑living	Ruled-out case	2023-08-03
ES	Serra	32050020046	2023-07-31	GALINHA	domestic – subsistence	Ruled-out case	2023-08-03
ES	Vila Velha	32052000025	2023-07-21	BOBO-PEQUENO	wild – free‑living	Ruled-out case	2023-08-03
ES	Vila Velha	32052000026	2023-07-28	BIGUÁ	wild – free‑living	Ruled-out case	2023-08-03
PR	Antonina	41012000008	2023-08-01	BIGUÁ	wild – free‑living	Ruled-out case	2023-08-03
PR	Matinhos	41157050002	2023-08-01	ATOBÁ-PARDO	wild – free‑living	Ruled-out case	2023-08-03
PR	Pontal do Paraná	41199540006	2023-07-31	ALBATROZ-DE-NARIZ-AMARELO	wild – free‑living	Ruled-out case	2023-08-03
PR	Pontal do Paraná	41199540007	2023-08-01	BIGUÁ	wild – free‑living	Ruled-out case	2023-08-03
DF	Brasília	53001080361	2023-07-31	POMBO	wild – free‑living	Ruled-out case	2023-08-03
SP	Peruíbe	35376020004	2023-07-30	GAIVOTÃO	wild – free‑living	Ruled-out case	2023-08-04
RR	Mucajaí	14003080041	2023-08-01	GALINHA	domestic – subsistence	Ruled-out case	2023-08-05
MT	Canarana	51027020009	2023-08-02	TRINTA-REIS-PEQUENO	wild – free‑living	Ruled-out case	2023-08-05
PR	Guaratuba	41096090006	2023-08-03	TRINTA-RÉIS-DE-BANDO	wild – free‑living	HPAI outbreak	2023-08-05
ES	Vila Velha	32052000027	2023-08-04	GALINHA	domestic – subsistence	Ruled-out case	2023-08-09
SP	Santos	35485000003	2023-08-07	TRINTA-RÉIS-DE-BANDO	wild – free‑living	Ruled-out case	2023-08-09
MT	Curvelândia	51034370001	2023-08-06	GALINHA	domestic – subsistence	Ruled-out case	2023-08-09
RJ	Saquarema	33055050004	2023-08-02	PINGUIM-DE-MAGALHÃES	wild – free‑living	Ruled-out case	2023-08-10
SP	Santos	35485000004	2023-08-08	TRINTA-RÉIS-DE-BICO-VERMELHO	wild – free‑living	Ruled-out case	2023-08-10
SC	São Francisco do Sul	42162060007	2023-08-08	PINGUIM-DE-MAGALHÃES	wild – free‑living	Ruled-out case	2023-08-10
PI	Teresina	22110010071	2023-08-04	ANDORINHA-GRANDE	wild – free‑living	Ruled-out case	2023-08-11
RJ	Rio de Janeiro	33045570061	2023-08-04	PINGUIM-DE-MAGALHÃES	wild – free‑living	Ruled-out case	2023-08-11
PR	Paranaguá	41182040004	2023-08-09	BIGUÁ	wild – free‑living	Ruled-out case	2023-08-11
SC	Imbituba	42073040006	2023-08-08	PINGUIM-DE-MAGALHÃES	wild – free‑living	Ruled-out case	2023-08-11
RJ	Parati	33038070006	2023-08-04	TRINTA-RÉIS-DE-BANDO	wild – free‑living	HPAI outbreak	2023-08-11
PR	Guaraqueçaba	41095000003	2023-08-09	TRINTA-RÉIS-DE-BANDO	wild – free‑living	HPAI outbreak	2023-08-11
BA	Candeias	29065010006	2023-08-09	GALINHA	domestic – subsistence	Ruled-out case	2023-08-12
BA	Ilhéus	29136060009	2023-08-10	GAVIÃO-PRETO	wild – free‑living	Ruled-out case	2023-08-12
ES	Santa Maria de Jetibá	32045590012	2023-08-10	GALINHA	domestic – commercial	Ruled-out case	2023-08-12
PR	Guaratuba	41096090007	2023-08-09	BIGUÁ	wild – free‑living	Ruled-out case	2023-08-12
SC	Florianópolis	42054070027	2023-08-09	PINGUIM-DE-MAGALHÃES	wild – free‑living	Ruled-out case	2023-08-12
MT	Tangará da Serra	51079580038	2023-08-09	GALINHA	domestic – subsistence	Ruled-out case	2023-08-12
PA	São Domingos do Capim	15072010011	2023-08-10	GALINHA	domestic – subsistence	Ruled-out case	2023-08-14
GO	Piranhas	52172030008	2023-08-11	GALINHA	domestic – subsistence	Ruled-out case	2023-08-14
MA	Vitorino Freire	21130090067	2023-08-10	GALINHA	domestic – subsistence	Ruled-out case	2023-08-15
RJ	Maricá	33027000004	2023-08-02	PINGUIM-DE-MAGALHÃES	wild – free‑living	Ruled-out case	2023-08-15
SC	Itapema	42083020008	2023-08-13	TRINTA-RÉIS-DE-BICO-VERMELHO	wild – free‑living	Ruled-out case	2023-08-16
SC	Rio do Sul	42148050014	2023-08-13	CORUJA-BURAQUEIRA	wild – free‑living	Ruled-out case	2023-08-16
SP	São Sebastião	35507040003	2023-08-13	TRINTA-RÉIS-DE-BANDO	wild – free‑living	HPAI outbreak	2023-08-16
RJ	Arraial do Cabo	33002580003	2023-08-10	PINGUIM-DE-MAGALHÃES	wild – free‑living	Ruled-out case	2023-08-17
RJ	Rio das Ostras	33045240004	2023-08-09	PINGUIM-DE-MAGALHÃES	wild – free‑living	Ruled-out case	2023-08-17
RJ	Rio de Janeiro	33045570062	2023-08-11	PINGUIM-DE-MAGALHÃES	wild – free‑living	Ruled-out case	2023-08-17
RJ	São João da Barra	33050000010	2023-08-11	ATOBÁ-PARDO	wild – free‑living	Ruled-out case	2023-08-17
RJ	Saquarema	33055050005	2023-08-09	PINGUIM-DE-MAGALHÃES	wild – free‑living	Ruled-out case	2023-08-17
PR	Antonina	41012000009	2023-08-15	GARÇA-BRANCA-GRANDE	wild – free‑living	Ruled-out case	2023-08-17
RS	Imbé	43103300002	2023-08-16	PINGUIM-DE-MAGALHÃES	wild – free‑living	Ruled-out case	2023-08-17
ES	Vila Velha	32052000028	2023-08-16	GALINHA	domestic – subsistence	Ruled-out case	2023-08-18
MS	Ponta Porã	50066060021	2023-08-15	GALINHA	domestic – subsistence	Ruled-out case	2023-08-18
MT	Cáceres	51025040042	2023-08-15	GALINHA	domestic – subsistence	Ruled-out case	2023-08-18
SP	Caraguatatuba	35105000009	2023-08-15	TRINTA-RÉIS-REAL	wild – free‑living	HPAI outbreak	2023-08-18
SP	São Vicente	35510090003	2023-08-17	TRINTA-RÉIS-REAL	wild – free‑living	HPAI outbreak	2023-08-18
PR	Paranaguá	41182040005	2023-08-16	TRINTA-RÉIS-DE-BANDO	wild – free‑living	HPAI outbreak	2023-08-18
PR	Paranaguá	41182040006	2023-08-16	TRINTA-RÉIS-DE-BANDO	wild – free‑living	HPAI outbreak	2023-08-18
SP	Ubatuba	35554060003	2023-08-16	TRINTA-RÉIS-DE-BANDO	wild – free‑living	Ruled-out case	2023-08-21
SC	Itapoá	42084500005	2023-08-17	PINGUIM-DE-MAGALHÃES	wild – free‑living	Ruled-out case	2023-08-21
ES	Guarapari	32024050020	2023-08-18	GALINHA	domestic – subsistence	Ruled-out case	2023-08-22
PR	Guaraqueçaba	41095000004	2023-08-18	BIGUÁ	wild – free‑living	Ruled-out case	2023-08-22
SP	Ubatuba	35554060004	2023-08-21	TRINTA-RÉIS-DE-BANDO	wild – free‑living	HPAI outbreak	2023-08-23
SC	Tangará	42179070077	2023-08-22	GALINHA	domestic – commercial	Ruled-out case	2023-08-24
ES	Fundão	32022070011	2023-08-23	PATO	domestic – subsistence	Ruled-out case	2023-08-25
RJ	Maricá	33027000006	2023-08-16	TRINTA-RÉIS-DE-BANDO	wild – free‑living	Ruled-out case	2023-08-25
BA	Mata de São João	29210050005	2023-08-25	GAVIÃO-CARIJÓ	wild – free‑living	Ruled-out case	2023-08-29
MG	Belo Horizonte	31062000047	2023-08-25	QUERO-QUERO	wild – free‑living	Ruled-out case	2023-08-29
SC	Penha	42125020007	2023-08-25	QUERO-QUERO	wild – free‑living	HPAI outbreak	2023-08-29
CE	Aracati	23011090004	2023-08-28	TRINTA-RÉIS-ESCURO	wild – free‑living	Ruled-out case	2023-09-01
MG	Juiz de Fora	31367020011	2023-08-29	MARACANÃ	wild – free‑living	Ruled-out case	2023-09-01
RJ	Arraial do Cabo	33002580004	2023-08-28	PINGUIM-DE-MAGALHÃES	wild – free‑living	Ruled-out case	2023-09-01
RJ	Japeri	33022700003	2023-08-24	URUBU-PRETO	wild – free‑living	Ruled-out case	2023-09-01
RJ	Mangaratiba	33026010005	2023-08-29	ATOBÁ-PARDO	wild – free‑living	Ruled-out case	2023-09-01
RJ	São Francisco de Itabapoana	33047550004	2023-08-24	GALINHA	domestic – subsistence	Ruled-out case	2023-09-01
SP	Ilha Comprida	35204260001	2023-08-30	TRINTA-RÉIS-DE-BICO-VERMELHO	wild – free‑living	Ruled-out case	2023-09-01
PR	Guaraqueçaba	41095000005	2023-08-28	GAIVOTÃO	wild – free‑living	Ruled-out case	2023-09-01
RJ	Mangaratiba	33026010004	2023-08-29	TRINTA-RÉIS-REAL	wild – free‑living	HPAI outbreak	2023-09-01
SP	Itanhaém	35221090004	2023-08-30	TRINTA-RÉIS-DE-BANDO	wild – free‑living	HPAI outbreak	2023-09-01
RS	Alegrete	43004060021	2023-08-29	CATURRITA	wild – free‑living	Ruled-out case	2023-09-05
SP	Santos	35485000005	2023-08-31	TRINTA-RÉIS-REAL	wild – free‑living	HPAI outbreak	2023-09-05
SC	Imbituba	42073040007	2023-09-01	TRINTA-RÉIS-DE-BICO-VERMELHO	wild – free‑living	HPAI outbreak	2023-09-05
BA	Alcobaça	29008010002	2023-09-01	ATOBÁ-PARDO	wild – free‑living	Ruled-out case	2023-09-06
BA	Caravelas	29069070003	2023-09-03	ATOBÁ-GRANDE	wild – free‑living	Ruled-out case	2023-09-06
BA	Caravelas	29069070004	2023-09-03	RABO-DE-PALHA-DE-BICO-VERMELHO	wild – free‑living	Ruled-out case	2023-09-06
ES	Santa Teresa	32046090024	2023-09-04	TUCANO-GRANDE	wild – captive	Ruled-out case	2023-09-06
SC	Itapoá	42084500007	2023-09-02	TRINTA-RÉIS-DE-BICO-VERMELHO	wild – free‑living	Ruled-out case	2023-09-06
SP	Itanhaém	35221090005	2023-09-03	BOBO-PEQUENO	wild – free‑living	HPAI outbreak	2023-09-06
SP	Mongaguá	35311000001	2023-09-01	TRINTA-RÉIS-DE-BANDO	wild – free‑living	HPAI outbreak	2023-09-06
SP	São Sebastião	35507040004	2023-09-04	TRINTA-RÉIS-REAL	wild – free‑living	HPAI outbreak	2023-09-06
SP	São Vicente	35510090004	2023-09-04	TRINTA-RÉIS-DE-BANDO	wild – free‑living	HPAI outbreak	2023-09-06
SP	Ubatuba	35554060005	2023-09-03	TRINTA-RÉIS-REAL	wild – free‑living	HPAI outbreak	2023-09-06
SC	Florianópolis	42054070028	2023-09-06	GAVIÃO-CARIJÓ	wild – free‑living	Ruled-out case	2023-09-08
SC	Itapema	42083020009	2023-09-05	ALBATROZ-DE-NARIZ-AMARELO	wild – free‑living	Ruled-out case	2023-09-08
PI	Esperantina	22037010006	2023-09-06	GALINHA	domestic – subsistence	Ruled-out case	2023-09-11
MG	Belo Horizonte	31062000049	2023-09-08	POMBO	wild – free‑living	Ruled-out case	2023-09-11
MT	Canarana	51027020012	2023-09-08	GALINHA	domestic – subsistence	Ruled-out case	2023-09-11
SC	Laguna	42094090023	2023-08-04	PINGUIM-DE-MAGALHÃES	wild – free‑living	Ruled-out case	2023-09-12
SC	São Francisco do Sul	42162060006	2023-08-04	PINGUIM-DE-MAGALHÃES	wild – free‑living	Ruled-out case	2023-09-12
ES	Linhares	32032050044	2023-09-20	TRINTA-RÉIS-DE-BANDO	wild – free‑living	HPAI outbreak	2023-09-12
SP	Guarujá	35187010009	2023-09-07	TRINTA-RÉIS-REAL	wild – free‑living	HPAI outbreak	2023-09-13
SP	Santos	35485000006	2023-09-08	TRINTA-RÉIS-DE-BANDO	wild – free‑living	HPAI outbreak	2023-09-13
SP	São Paulo	35503080022	2023-09-11	CORUJINHA-DO-MATO	wild – free‑living	Ruled-out case	2023-09-14
SP	Santos	35485000007	2023-09-12	TRINTA-RÉIS-DE-BICO-VERMELHO	wild – free‑living	HPAI outbreak	2023-09-14
BA	Ilhéus	29136060010	2023-09-11	BOBO-PEQUENO	wild – free‑living	Ruled-out case	2023-09-15
MG	Belo Horizonte	31062000050	2023-09-13	URUBU-PRETO	wild – free‑living	Ruled-out case	2023-09-15
RJ	São João da Barra	33050000011	2023-08-30	TRINTA-RÉIS-DE-BANDO	wild – free‑living	HPAI outbreak	2023-09-15
SP	Bertioga	35063590005	2023-09-15	TRINTA-RÉIS-DE-BANDO	wild – free‑living	HPAI outbreak	2023-09-15
SP	Itanhaém	35221090007	2023-09-15	TRINTA-RÉIS-REAL	wild – free‑living	HPAI outbreak	2023-09-15
SP	Praia Grande	35410000003	2023-09-08	TRINTA-RÉIS-REAL	wild – free‑living	HPAI outbreak	2023-09-15
RR	Iracema	14002820020	2023-09-13	GALINHA	domestic – subsistence	Ruled-out case	2023-09-16
MS	Bonito	50022090044	2023-09-12	GALINHA	domestic – subsistence	HPAI outbreak	2023-09-16
SP	Bertioga	35063590004	2023-09-13	BOBO-PEQUENO	wild – free‑living	HPAI outbreak	2023-09-18
SC	Laguna	42094090024	2023-09-14	TRINTA-RÉIS-DE-BICO-VERMELHO	wild – free‑living	HPAI outbreak	2023-09-18
PI	Teresina	22110010076	2023-08-30	ROLINHA-ROXA	wild – free‑living	Ruled-out case	2023-09-19
SP	Guarujá	35187010008	2023-09-01	TRINTA-RÉIS-DE-BANDO	wild – free‑living	HPAI outbreak	2023-09-19
PA	Castanhal	15024000101	2023-09-16	GALINHA	domestic – subsistence	Ruled-out case	2023-09-20
MG	Brumadinho	31090060009	2023-09-19	GALINHA	domestic – subsistence	Ruled-out case	2023-09-22
SC	Navegantes	42113060008	2023-09-16	PINGUIM-DE-MAGALHÃES	wild – free‑living	Ruled-out case	2023-09-22
MT	Acorizal	51001020026	2023-09-19	GALINHA	domestic – subsistence	Ruled-out case	2023-09-22
MT	Lucas do Rio Verde	51052590023	2023-09-05	GALINHA	domestic – subsistence	Ruled-out case	2023-09-22
SP	Caraguatatuba	35105000010	2023-09-18	TRINTA-RÉIS-REAL	wild – free‑living	HPAI outbreak	2023-09-22
MS	Sidrolândia	50079010085	2023-09-21	GALINHA	domestic – subsistence	Ruled-out case	2023-09-23
SP	Ilha Comprida	35204260003	2023-09-20	TRINTA-RÉIS-DE-BANDO	wild – free‑living	HPAI outbreak	2023-09-23
SP	Itanhaém	35221090008	2023-09-16	FAIGÃO-ROLA	wild – free‑living	HPAI outbreak	2023-09-23
SC	Itapema	42083020010	2023-09-20	TRINTA-RÉIS-DE-BICO-VERMELHO	wild – free‑living	HPAI outbreak	2023-09-23
PA	Castanhal	15024000102	2023-09-19	PAPAGAIO-VERDADEIRO	wild – free‑living	Ruled-out case	2023-09-25
MT	Tapurah	51080060007	2023-09-20	PATO	domestic – subsistence	Ruled-out case	2023-09-25
ES	Jerônimo Monteiro	32031060004	2023-09-11	GALINHA	domestic – subsistence	Ruled-out case	2023-09-27
MS	Anastácio	50007080023	2023-09-25	GALINHA	domestic – subsistence	Ruled-out case	2023-09-27
MS	Bonito	50022090046	2023-09-25	GALINHA	domestic – subsistence	Ruled-out case	2023-09-27
SC	São Francisco do Sul	42162060008	2023-09-22	ATOBÁ-PARDO	wild – free‑living	HPAI outbreak	2023-09-27
RN	Macau	24072030001	2023-09-09	FRAGATA	wild – free‑living	Ruled-out case	2023-09-28
SC	Balneário Barra do Sul	42020570003	2023-09-22	BOBO-PEQUENO	wild – free‑living	Ruled-out case	2023-09-28
SC	Florianópolis	42054070030	2023-09-25	TUCANO-DE-BICO-VERDE	wild – free‑living	Ruled-out case	2023-09-28
MS	Sidrolândia	50079010086	2023-09-23	GALINHA	domestic – subsistence	Ruled-out case	2023-09-28
RJ	Seropédica	33055540036	2023-09-25	TRINTA-RÉIS-DE-BANDO	wild – free‑living	HPAI outbreak	2023-09-28
SP	Ilhabela	35204000002	2023-09-22	TRINTA-RÉIS-DE-BANDO	wild – free‑living	HPAI outbreak	2023-09-28
CE	Fortaleza	23044000040	2023-09-26	PATO-DO-MATO	wild – free‑living	Ruled-out case	2023-09-29
SP	Cananéia	35099080004	2023-09-27	TRINTA-RÉIS-DE-BICO-VERMELHO	wild – free‑living	Ruled-out case	2023-09-29
PR	Matinhos	41157050003	2023-09-27	TRINTA-RÉIS-BOREAL	wild – free‑living	Ruled-out case	2023-09-29
MS	Bonito	50022090047	2023-09-26	GALINHA	domestic – subsistence	Ruled-out case	2023-09-29
SP	Mongaguá	35311000002	2023-09-27	TRINTA-RÉIS-REAL	wild – free‑living	HPAI outbreak	2023-09-29
SC	Penha	42125020008	2023-09-27	TRINTA-RÉIS-DE-BANDO	wild – free‑living	HPAI outbreak	2023-09-29
RS	Capão do Leão	43046630006	2023-09-29	FRANGO-D'ÁGUA-AZUL	wild – free‑living	Ruled-out case	2023-10-02
SP	São Sebastião	35507040005	2023-09-28	GRAZINA-DELICADA	wild – free‑living	Ruled-out case	2023-10-03
SC	Balneário Barra do Sul	42020570005	2023-09-29	ATOBÁ-PARDO	wild – free‑living	Ruled-out case	2023-10-03
SC	Florianópolis	42054070032	2023-09-28	MAÇARICO-BRANCO	wild – free‑living	Ruled-out case	2023-10-03
SC	São Francisco do Sul	42162060009	2023-09-29	TRINTA-RÉIS-REAL	wild – free‑living	Ruled-out case	2023-10-03
RS	Rio Grande	43156020008	2023-10-01	LEÃO-MARINHO-DA-PATAGÔNIA	wild – free‑living	HPAI outbreak	2023-10-03
SP	Itanhaém	35221090009	2023-10-02	PINGUIM-DE-MAGALHÃES	wild – free‑living	Ruled-out case	2023-10-04
SP	Mongaguá	35311000003	2023-09-30	GAIVOTÃO	wild – free‑living	Ruled-out case	2023-10-04
SP	Praia Grande	35410000004	2023-09-28	TRINTA-RÉIS-DE-BANDO	wild – free‑living	Ruled-out case	2023-10-04
BA	Ilhéus	29136060011	2023-09-30	PERIQUITO-REI	wild – free‑living	Ruled-out case	2023-10-06
BA	Ilhéus	29136060012	2023-09-30	PERIQUITO-REI	wild – free‑living	Ruled-out case	2023-10-06
MG	Itaúna	31338080024	2023-10-03	GALINHA	domestic – subsistence	Ruled-out case	2023-10-06
MG	Patos de Minas	31480040039	2023-10-04	PATO	wild – free‑living	Ruled-out case	2023-10-06
ES	Vitória	32053090029	2023-09-28	PICA-PAU-DO-CAMPO	wild – free‑living	Ruled-out case	2023-10-06
SP	Peruíbe	35376020005	2023-10-02	GAIVOTÃO	wild – free‑living	Ruled-out case	2023-10-06
PR	Guaraqueçaba	41095000006	2023-10-03	TRINTA-RÉIS-DE-BICO-VERMELHO	wild – free‑living	Ruled-out case	2023-10-06
SC	Laguna	42094090025	2023-10-03	BOBO-PEQUENO	wild – free‑living	Ruled-out case	2023-10-06
ES	Linhares	32032050047	2023-09-26	TRINTA-RÉIS-DE-BANDO	wild – free‑living	HPAI outbreak	2023-10-06
SP	Peruíbe	35376020006	2023-10-02	TRINTA-RÉIS-DE-BANDO	wild – free‑living	HPAI outbreak	2023-10-06
SC	Balneário Barra do Sul	42020570004	2023-09-27	TRINTA-RÉIS-DE-BICO-VERMELHO	wild – free‑living	HPAI outbreak	2023-10-06
SC	Barra Velha	42021070004	2023-10-03	TRINTA-RÉIS-DE-BANDO	wild – free‑living	HPAI outbreak	2023-10-06
RS	Santa Vitória do Palmar	43173010014	2023-10-04	LEÃO-MARINHO-DA-PATAGÔNIA, LOBO-MARINHO-SUL-AMERICANO	wild – free‑living	HPAI outbreak	2023-10-06
SP	Itanhaém	35221090010	2023-10-05	TRINTA-RÉIS-REAL	wild – free‑living	HPAI outbreak	2023-10-10
SE	Santa Rosa de Lima	28065030001	2023-10-04	GANSO	domestic – subsistence	Ruled-out case	2023-10-11
SP	Ubatuba	35554060006	2023-10-06	FRAGATA	wild – free‑living	Ruled-out case	2023-10-11
SP	Ilha Comprida	35204260005	2023-10-05	TRINTA-RÉIS-DE-BANDO	wild – free‑living	HPAI outbreak	2023-10-11
RS	Torres	43215010001	2023-10-05	LEÃO-MARINHO-DA-PATAGÔNIA	wild – free‑living	HPAI outbreak	2023-10-11
MS	Figueirão	50039000015	2023-10-09	GALINHA	domestic – subsistence	Ruled-out case	2023-10-12
RJ	Rio de Janeiro	33045570066	2023-10-07	TRINTA-RÉIS-REAL	wild – free‑living	HPAI outbreak	2023-10-12
SP	Guarujá	35187010010	2023-10-08	TRINTA-RÉIS-DE-BANDO	wild – free‑living	HPAI outbreak	2023-10-12
SP	São Sebastião	35507040006	2023-10-06	GARÇA-BRANCA-PEQUENA	wild – free‑living	HPAI outbreak	2023-10-12
RS	Gravataí	43092090032	2023-10-10	CARAÚNA	wild – free‑living	Ruled-out case	2023-10-13
RS	Mostardas	43125000012	2023-10-10	PARDELA-DE-ASA-LARGA	wild – free‑living	Ruled-out case	2023-10-13
RS	São José do Norte	43185070005	2023-10-10	TRINTA-RÉIS-REAL	wild – free‑living	HPAI outbreak	2023-10-13
AM	Careiro da Várzea	13011590028	2023-10-07	GALINHA	domestic – subsistence	Ruled-out case	2023-10-16
PA	Eldorado do Carajás	15029540100	2023-10-10	ARARA-AZUL	wild – free‑living	Ruled-out case	2023-10-16
SP	Guarujá	35187010011	2023-10-13	TRINTA-RÉIS-BOREAL	wild – free‑living	Ruled-out case	2023-10-17
SC	Garopaba	42057040013	2023-10-15	LEÃO-MARINHO-DA-PATAGÔNIA	wild – free‑living	HPAI outbreak	2023-10-18
RN	Natal	24081020003	2023-10-11	PATO	wild – free‑living	Ruled-out case	2023-10-19
SP	São Sebastião	35507040007	2023-10-12	BIGUÁ	wild – free‑living	Ruled-out case	2023-10-19
SP	São Sebastião	35507040008	2023-10-14	GRAZINA-DELICADA	wild – free‑living	Ruled-out case	2023-10-19
SP	Ubatuba	35554060007	2023-10-15	GRAZINA-DELICADA	wild – free‑living	Ruled-out case	2023-10-19
SP	Ubatuba	35554060008	2023-10-16	BOBO-PEQUENO	wild – free‑living	Ruled-out case	2023-10-19
SC	Florianópolis	42054070034	2023-10-18	GAIVOTA-DE-CABEÇA-CINZA	wild – free‑living	Ruled-out case	2023-10-19
RJ	Mangaratiba	33026010006	2023-10-15	TRINTA-RÉIS-REAL	wild – free‑living	HPAI outbreak	2023-10-19
RJ	Mangaratiba	33026010007	2023-10-15	TRINTA-RÉIS-REAL	wild – free‑living	HPAI outbreak	2023-10-19
RJ	Petrópolis	33039060012	2023-10-11	TRINTA-RÉIS-REAL	wild – free‑living	HPAI outbreak	2023-10-19
SC	Itajaí	42082030006	2023-10-11	TRINTA-RÉIS-REAL	wild – free‑living	HPAI outbreak	2023-10-19
RN	Macau	24072030002	2023-10-10	GAIVOTA-DE-CABEÇA-CINZA	wild – free‑living	Ruled-out case	2023-10-20
AM	Tefé	13042030003	2023-10-03	BOTO-COR-DE-ROSA	wild – free‑living	Ruled-out case	2023-10-21
SC	Grão Pará	42061080032	2023-10-19	GALINHA	domestic – subsistence	Ruled-out case	2023-10-23
SP	Bertioga	35063590006	2023-10-18	TRINTA-RÉIS-REAL	wild – free‑living	HPAI outbreak	2023-10-23
SC	Florianópolis	42054070035	2023-10-19	TRINTA-RÉIS-DE-BICO-VERMELHO	wild – free‑living	HPAI outbreak	2023-10-23
MG	Belo Horizonte	31062000055	2023-10-20	TAPICURU	wild – free‑living	Ruled-out case	2023-10-24
SP	Ilha Comprida	35204260006	2023-10-19	TRINTA-RÉIS-DE-BICO-VERMELHO	wild – free‑living	Ruled-out case	2023-10-24
RS	Tavares	43213520010	2023-10-21	GAIVOTÃO	wild – free‑living	Ruled-out case	2023-10-24
RJ	Cabo Frio	33007040002	2023-10-20	TRINTA-RÉIS-REAL	wild – free‑living	Ruled-out case	2023-10-25
RS	Rio Grande	43156020009	2023-10-20	AVOANTE	wild – free‑living	Ruled-out case	2023-10-25
MS	Campo Grande	50027040052	2023-10-21	GALINHA	domestic – subsistence	Ruled-out case	2023-10-25
SC	Itapoá	42084500008	2023-10-19	ATOBÁ-PARDO	wild – free‑living	HPAI outbreak	2023-10-25
AM	Careiro	13011000005	2023-10-20	GALINHA	domestic – subsistence	Ruled-out case	2023-10-26
RJ	Saquarema	33055050006	2023-10-17	GAVIÃO-CARIJÓ	wild – free‑living	Ruled-out case	2023-10-26
SC	Araranguá	42014060035	2023-10-21	LOBO-MARINHO-SUL-AMERICANO	wild – free‑living	Ruled-out case	2023-10-26
SC	Penha	42125020009	2023-10-21	MAÇARICO-BRANCO	wild – free‑living	Ruled-out case	2023-10-26
RS	São José do Norte	43185070006	2023-10-23	CACHORRO	wild – free‑living	Ruled-out case	2023-10-26
RS	Imbé	43103300003	2023-10-17	PINGUIM-DE-MAGALHÃES	wild – free‑living	Ruled-out case	2023-10-27
SP	Santos	35485000008	2023-10-25	TRINTA-RÉIS-BOREAL	wild – free‑living	HPAI outbreak	2023-10-27
SP	São Sebastião	35507040009	2023-10-15	TRINTA-RÉIS-DE-BANDO	wild – free‑living	HPAI outbreak	2023-10-27
RO	Vilhena	11003040025	2023-10-27	GALINHA	domestic – subsistence	Ruled-out case	2023-10-30
PA	Belém	15014020009	2023-10-25	POMBO	wild – free‑living	Ruled-out case	2023-10-30
SP	São Sebastião	35507040010	2023-10-26	FRANGO-D'ÁGUA-AZUL	wild – free‑living	Ruled-out case	2023-10-30
SC	Florianópolis	42054070036	2023-10-26	ROLINHA-ROXA	wild – free‑living	Ruled-out case	2023-10-30
RS	Arroio do Meio	43010080051	2023-10-26	GALINHA	domestic – subsistence	Ruled-out case	2023-10-30
RS	Arroio do Sal	43010570002	2023-10-25	PINGUIM-DE-MAGALHÃES	wild – free‑living	Ruled-out case	2023-10-30
RS	São Borja	43180020072	2023-10-26	GALINHA	domestic – subsistence	Ruled-out case	2023-10-30
RS	São José do Norte	43185070007	2023-10-26	LONTRA-NEOTROPICAL	wild – free‑living	Ruled-out case	2023-10-30
RS	Tavares	43213520011	2023-10-26	GALINHA	domestic – subsistence	Ruled-out case	2023-10-30
SC	Garopaba	42057040014	2023-10-28	AVOANTE	wild – free‑living	Ruled-out case	2023-10-31
SC	Tubarão	42187070036	2023-10-27	GAVIÃO-BOMBACHINHA	wild – free‑living	Ruled-out case	2023-10-31
MG	Limeira do Oeste	31386250001	2023-10-30	CURIACA	wild – free‑living	Ruled-out case	2023-11-01
SP	Ilha Comprida	35204260007	2023-10-24	MAÇARICO-DE-SOBRE-BRANCO	wild – free‑living	Ruled-out case	2023-11-01
SP	Peruíbe	35376020007	2023-10-18	GRAZINA-DE-BARRIGA-BRANCA	wild – free‑living	Ruled-out case	2023-11-01
MS	Rio Verde de Mato Grosso	50074060030	2023-10-30	GALINHA/PERU	domestic – subsistence	Ruled-out case	2023-11-01
SP	Caraguatatuba	35105000011	2023-10-29	GARÇA-BRANCA-GRANDE	wild – free‑living	HPAI outbreak	2023-11-01
SP	Peruíbe	35376020008	2023-10-27	GAIVOTÃO	wild – free‑living	Ruled-out case	2023-11-03
PR	Matinhos	41157050004	2023-10-31	SARACURA-MATRACA	wild – free‑living	Ruled-out case	2023-11-03
SC	Jaguaruna	42088070016	2023-10-31	TRINTA-RÉIS-DE-BICO-VERMELHO	wild – free‑living	Ruled-out case	2023-11-03
RS	Santa Vitória do Palmar	43173010015	2023-11-01	BOBO-PEQUENO	wild – free‑living	Ruled-out case	2023-11-03
DF	Brasília	53001080387	2023-10-31	BEM-TE-VI	wild – free‑living	Ruled-out case	2023-11-03
SP	Ilha Comprida	35204260008	2023-10-26	LEÃO-MARINHO-DA-PATAGÔNIA	wild – free‑living	HPAI outbreak	2023-11-03
SP	Praia Grande	35410000006	2023-10-31	MARRECA-CACAU	wild – free‑living	Ruled-out case	2023-11-07
MS	Bonito	50022090049	2023-11-01	GALINHA	domestic – subsistence	Ruled-out case	2023-11-07
PA	Santa Izabel do Pará	15065000040	2023-11-05	TUCANO-GRANDE	wild – free‑living	Ruled-out case	2023-11-08
SP	Ilhabela	35204000003	2023-11-02	GAVIÃO-CARIJÓ	wild – free‑living	Ruled-out case	2023-11-08
SP	Itanhaém	35221090011	2023-10-25	BATUÍRA-DE-BANDO	wild – free‑living	Ruled-out case	2023-11-08
SP	Bertioga	35063590007	2023-10-30	BATUIRUÇU	wild – free‑living	HPAI outbreak	2023-11-08
SP	Mongaguá	35311000004	2023-10-31	TRINTA-RÉIS-REAL	wild – free‑living	HPAI outbreak	2023-11-08
SP	Praia Grande	35410000005	2023-10-31	TRINTA-RÉIS-REAL	wild – free‑living	HPAI outbreak	2023-11-08
SP	Praia Grande	35410000007	2023-11-01	BOBO-PEQUENO	wild – free‑living	HPAI outbreak	2023-11-08
MG	Uberlândia	31702060184	2023-11-07	GALINHA	domestic – commercial	Ruled-out case	2023-11-09
ES	Serra	32050020049	2023-11-01	MAÇARICO-RASTEIRINHO	wild – free‑living	Ruled-out case	2023-11-09
SP	Guarujá	35187010012	2023-11-06	POMBO	wild – free‑living	Ruled-out case	2023-11-09
SP	São Paulo	35503080023	2023-11-01	TRINTA-RÉIS-BOREAL	wild – free‑living	Ruled-out case	2023-11-09
SC	Florianópolis	42054070038	2023-11-06	GAIVOTÃO	wild – free‑living	Ruled-out case	2023-11-09
MS	Campo Grande	50027040053	2023-11-06	GALINHA	domestic – subsistence	Ruled-out case	2023-11-09
MS	Mundo Novo	50056810011	2023-11-06	GALINHA	domestic – subsistence	Ruled-out case	2023-11-09
SP	São Sebastião	35507040011	2023-11-05	PARDELA-PRETA	wild – free‑living	HPAI outbreak	2023-11-09
SC	Penha	42125020010	2023-11-06	TRINTA-RÉIS-BOREAL	wild – free‑living	HPAI outbreak	2023-11-09
MG	Coronel Murta	31195000002	2023-11-08	GALINHA	domestic – subsistence	Ruled-out case	2023-11-10
SP	Ubatuba	35554060009	2023-11-06	PARDELA-PRETA	wild – free‑living	HPAI outbreak	2023-11-10
AM	Careiro	13011000006	2023-10-26	GALINHA	domestic – subsistence	Ruled-out case	2023-11-13
RS	Rio Grande	43156020010	2023-11-09	BOBO-PEQUENO	wild – free‑living	Ruled-out case	2023-11-13
SC	Orleans	42117020066	2023-11-11	TUCANO-DE-BICO-VERDE	wild – free‑living	Ruled-out case	2023-11-14
RS	Estância Velha	43076090010	2023-11-10	POMBO	wild – free‑living	Ruled-out case	2023-11-14
RS	Panambi	43139040004	2023-11-06	POMBO	wild – free‑living	Ruled-out case	2023-11-14
PR	Matinhos	41157050005	2023-11-12	TRINTA-RÉIS-DE-BANDO	wild – free‑living	HPAI outbreak	2023-11-14
SP	Ilha Comprida	35204260009	2023-11-13	TRINTA-RÉIS-DE-BANDO	wild – free‑living	HPAI outbreak	2023-11-16
SP	Bertioga	35063590008	2023-11-15	TRINTA-RÉIS-BOREAL	wild – free‑living	Ruled-out case	2023-11-17
SP	Ilha Comprida	35204260010	2023-11-13	ALBATROZ-DE-SOBRANCELHA	wild – free‑living	Ruled-out case	2023-11-17
SP	Itanhaém	35221090012	2023-11-10	BOBO-PEQUENO	wild – free‑living	Ruled-out case	2023-11-17
MT	Ribeirãozinho	51071980001	2023-11-17	GALINHA	domestic – subsistence	Ruled-out case	2023-11-20
RS	Encruzilhada do Sul	43069080006	2023-11-18	GALINHA	domestic – subsistence	Ruled-out case	2023-11-22
CE	Chorozinho	23039560025	2023-11-13	GALINHA	domestic – subsistence	Ruled-out case	2023-11-23
CE	Quixeramobim	23114050097	2023-10-26	GALINHA	domestic – subsistence	Ruled-out case	2023-11-23
RJ	Armação dos Búzios	33002330002	2023-11-17	BOBO-PEQUENO	wild – free‑living	Ruled-out case	2023-11-23
RJ	Armação dos Búzios	33002330003	2023-11-17	ATOBÁ-PARDO	wild – free‑living	Ruled-out case	2023-11-23
RJ	Rio de Janeiro	33045570068	2023-11-16	ATOBÁ-PARDO	wild – free‑living	Ruled-out case	2023-11-23
SP	Ubatuba	35554060010	2023-11-16	BOBO-PEQUENO	wild – free‑living	Ruled-out case	2023-11-23
SC	Itapoá	42084500009	2023-11-20	MAÇARICO-DE-SOBRE-BRANCO	wild – free‑living	Ruled-out case	2023-11-23
ES	Alegre	32002010013	2023-11-21	GALINHA	domestic – subsistence	Ruled-out case	2023-11-24
ES	Vila Velha	32052000031	2023-11-14	ATOBÁ-PARDO	wild – free‑living	Ruled-out case	2023-11-24
SP	São Sebastião	35507040012	2023-11-21	BACURAU	wild – free‑living	Ruled-out case	2023-11-24
MS	Bonito	50022090050	2023-11-22	GALINHA	domestic – subsistence	Ruled-out case	2023-11-25
AM	Manaus	13026030035	2023-11-22	GALINHA, PATO	domestic – subsistence	Ruled-out case	2023-11-25
SC	São Francisco do Sul	42162060011	2023-11-25	TRINTA-RÉIS-DE-BICO-VERMELHO	wild – free‑living	Ruled-out case	2023-11-28
SC	São Francisco do Sul	42162060012	2023-11-26	TRINTA-RÉIS-DE-BANDO	wild – free‑living	Ruled-out case	2023-11-28
SP	Ilha Comprida	35204260011	2023-11-27	GARÇA-MOURA	wild – free‑living	Ruled-out case	2023-11-29
SC	Bombinhas	42024530004	2023-11-27	GAIVOTÃO	wild – free‑living	Ruled-out case	2023-11-29
RS	Itacurubi	43105530028	2023-11-28	GALINHA	domestic – subsistence	Ruled-out case	2023-11-30
MG	Belo Horizonte	31062000058	2023-11-30	POMBO	wild – free‑living	Ruled-out case	2023-12-02
ES	Vargem Alta	32050360002	2023-11-30	GALINHA	domestic – subsistence	Ruled-out case	2023-12-02
MT	Santa Cruz do Xingu	51077430004	2023-11-28	GALINHA	domestic – subsistence	Ruled-out case	2023-12-04
PA	Santarém	15068070055	2023-11-30	GALINHA	domestic – commercial	Ruled-out case	2023-12-05
RS	Derrubadas	43063200003	2023-12-02	PATO-DO-MATO	wild – free‑living	Ruled-out case	2023-12-05
SC	Laguna	42094090028	2023-12-02	BATUIRUÇU	wild – free‑living	Ruled-out case	2023-12-06
SC	São José	42166020007	2023-12-02	BIGUÁ	wild – free‑living	Ruled-out case	2023-12-06
RS	Itapuca	43105790008	2023-12-05	GALINHA	domestic – subsistence	Ruled-out case	2023-12-07
SP	Ribeirão Preto	35434020018	2023-12-06	PATO	wild – free‑living	Ruled-out case	2023-12-08
SC	Florianópolis	42054070039	2023-12-06	PICA-PAU-DO-CAMPO	wild – free‑living	Ruled-out case	2023-12-08
SC	Itajaí	42082030007	2023-12-04	FRANGO-D'ÁGUA-AZUL	wild – free‑living	Ruled-out case	2023-12-08
SC	Jaguaruna	42088070020	2023-12-05	GALINHA	domestic – subsistence	Ruled-out case	2023-12-08
RS	São Gabriel	43183090024	2023-12-04	AVOANTE	wild – free‑living	Ruled-out case	2023-12-08
MS	Jutí	50051520005	2023-12-04	GALINHA	domestic – commercial	Ruled-out case	2023-12-08
RS	Giruá	43090010004	2023-12-07	GALINHA	domestic – subsistence	Ruled-out case	2023-12-09
RS	Santa Vitória do Palmar	43173010016	2023-12-06	CAGARRA-GRANDE	wild – free‑living	Ruled-out case	2023-12-09
RS	Santa Vitória do Palmar	43173010017	2023-12-06	GRAZINA-DELICADA	wild – free‑living	Ruled-out case	2023-12-09
MS	Tacuru	50079500009	2023-12-07	GALINHA	domestic – subsistence	Ruled-out case	2023-12-09
RS	Imbé	43103300004	2023-12-08	CURICACA	wild – free‑living	Ruled-out case	2023-12-12
RS	Santa Vitória do Palmar	43173010018	2023-12-08	PARDELA-PRETA	wild – free‑living	Ruled-out case	2023-12-12
RR	Rorainópolis	14004720031	2023-12-07	GALINHA	domestic – subsistence	Ruled-out case	2023-12-13
RJ	Maricá	33027000007	2023-12-05	SOCÓ-DORMINHOCO	wild – free‑living	Ruled-out case	2023-12-13
SP	Praia Grande	35410000008	2023-12-09	TRINTA-RÉIS-REAL	wild – free‑living	HPAI outbreak	2023-12-13
TO	Palmeirópolis	17157540001	2023-12-08	PATO-DO-MATO	wild – free‑living	Ruled-out case	2023-12-14
TO	Palmas	17210000032	2023-12-06	GALINHA	domestic – subsistence	Ruled-out case	2023-12-14
BA	Barreiras	29032010043	2023-12-06	GARÇA-VAQUEIRA	wild – free‑living	Ruled-out case	2023-12-14
RJ	Macaé	33024030005	2023-11-28	QUIRIQUIRI, SUIRIRI	wild – free‑living	Ruled-out case	2023-12-14
PA	Castanhal	15024000106	2023-12-11	GALINHA, PATO	domestic – subsistence	Ruled-out case	2023-12-15
MG	Belo Horizonte	31062000059	2023-12-13	TRINCA-FERRO	wild – free‑living	Ruled-out case	2023-12-15
ES	Aracruz	32006070027	2023-12-06	SOCÓ-DORMINHOCO	wild – free‑living	Ruled-out case	2023-12-15
SP	Ilha Comprida	35204260012	2023-12-14	TRINTA-RÉIS-BOREAL	wild – free‑living	Ruled-out case	2023-12-15
SP	Peruíbe	35376020010	2023-12-11	GAIVOTÃO	wild – free‑living	Ruled-out case	2023-12-15
SP	Ubatuba	35554060011	2023-12-14	FRANGO-D'ÁGUA-AZUL	wild – free‑living	Ruled-out case	2023-12-15
MG	São Pedro do Suaçuí	31641000004	2023-12-14	GALINHA	domestic – subsistence	Ruled-out case	2023-12-16
SP	Bertioga	35063590009	2023-12-12	BOBO-PEQUENO	wild – free‑living	HPAI outbreak	2023-12-16
RS	Capão da Canoa	43046300007	2023-12-11	POMBO	wild – free‑living	Ruled-out case	2023-12-18
SC	Barra Velha	42021070007	2023-10-29	BIGUÁ	wild – free‑living	HPAI outbreak	2023-12-18
BA	Ilhéus	29136060013	2023-12-13	BOBO-PEQUENO	wild – free‑living	Ruled-out case	2023-12-20
SP	Santos	35485000009	2023-12-17	TRINTA-RÉIS-BOREAL	wild – free‑living	Ruled-out case	2023-12-21
RS	Rio Grande	43156020011	2023-12-16	TRINTA-RÉIS-BOREAL	wild – free‑living	Ruled-out case	2023-12-21
SP	Ilha Comprida	35204260013	2023-12-20	GAIVOTÃO	wild – free‑living	Ruled-out case	2023-12-22
MT	Canarana	51027020015	2023-12-20	GALINHA	domestic – subsistence	Ruled-out case	2023-12-23
SP	Mongaguá	35311000005	2023-12-21	ATOBÁ-PARDO	wild – free‑living	Ruled-out case	2023-12-26
RS	Porto Alegre	43149020039	2023-12-22	AVOANTE	wild – free‑living	Ruled-out case	2023-12-26
RS	Santa Vitória do Palmar	43173010019	2023-12-22	PARDELA-PRETA	wild – free‑living	Ruled-out case	2023-12-26
RS	Sapucaia do Sul	43200080014	2023-12-21	PATO	domestic – subsistence	Ruled-out case	2023-12-26
RS	Bom Retiro do Sul	43024020016	2023-12-26	PATO	domestic – subsistence	Ruled-out case	2023-12-29
RS	Porto Alegre	43149020040	2023-12-26	GALINHA	domestic – subsistence	Ruled-out case	2023-12-29
GO	Buriti Alegre	52039060020	2023-12-27	GALINHA	domestic – subsistence	Ruled-out case	2023-12-29
SP	Itanhaém	35221090013	2023-12-27	TRINTA-RÉIS-DE-BANDO	wild – free‑living	Ruled-out case	2024-01-02
MG	Belo Horizonte	31062000060	2024-01-02	POMBO	wild – free‑living	Ruled-out case	2024-01-05
RJ	Campos dos Goytacazes	33010090004	2023-12-30	TRINTA-RÉIS-BOREAL	wild – free‑living	Ruled-out case	2024-01-05
SP	Itanhaém	35221090014	2024-01-02	TRINTA-REIS-DE-BICO-VERMELHO	wild – free‑living	Ruled-out case	2024-01-05
RS	Panambi	43139040006	2024-01-02	GALINHA	domestic – subsistence	Ruled-out case	2024-01-05
RS	Sapucaia do Sul	43200080015	2023-12-28	CISNE-NEGRO, POMBO	wild – free‑living	Ruled-out case	2024-01-05
SC	Guabiruba	42063060001	2024-01-05	GALINHA, GANSO	domestic – subsistence	Ruled-out case	2024-01-08
SC	Irineópolis	42079080003	2024-01-05	GALINHA	domestic – subsistence	Ruled-out case	2024-01-08
RS	Maquiné	43117750004	2024-01-04	GALINHA	domestic – subsistence	Ruled-out case	2024-01-10
MS	Bonito	50022090053	2024-01-05	GALINHA	domestic – subsistence	Ruled-out case	2024-01-10
SC	Florianópolis	42054070041	2024-01-08	TAPICURU	wild – free‑living	Ruled-out case	2024-01-11
MS	Campo Grande	50027040054	2024-01-08	PARDAL	wild – free‑living	Ruled-out case	2024-01-11
MG	Conceição das Alagoas	31173060003	2024-01-11	POMBO	wild – free‑living	Ruled-out case	2024-01-12
RJ	Campos dos Goytacazes	33010090005	2024-01-05	BOBO-PEQUENO, CAGARRA-GRANDE, TRINTA-RÉIS-BOREAL	wild – free‑living	Ruled-out case	2024-01-12
SP	São Sebastião	35507040013	2024-01-05	PARDELA-DE-BARRETE	wild – free‑living	Ruled-out case	2024-01-12
RS	Campo Bom	43039050005	2024-01-08	PATO	domestic – subsistence	Ruled-out case	2024-01-12
PA	Santa Izabel do Pará	15065000042	2024-01-10	GALINHA	domestic – subsistence	Ruled-out case	2024-01-15
MA	Colinas	21035050012	2024-01-10	GALINHA	domestic – commercial	Ruled-out case	2024-01-15
SC	Pomerode	42132030012	2024-01-15	PERU, PATO, GALINHA	domestic – subsistence	Ruled-out case	2024-01-17
MA	São José de Ribamar	21112010023	2024-01-05	GALINHA	domestic – subsistence	Ruled-out case	2024-01-18
MA	São Luís	21113000027	2024-01-15	MAÇARICO-RASTEIRINHO	wild – free‑living	Ruled-out case	2024-01-18
BA	Valença	9329030008	2024-01-15	CAGARRA-GRANDE	wild – free‑living	Ruled-out case	2024-01-19
MG	Pará de Minas	31471050153	2024-01-17	GALINHA-D'ANGOLA	domestic – commercial	Ruled-out case	2024-01-19
PR	Guaratuba	41096090008	2024-01-16	POMBO	wild – free‑living	Ruled-out case	2024-01-19
RS	Bento Gonçalves	43021050011	2024-01-15	GARÇA-BRANCA-GRANDE, QUERO-QUERO	wild – free‑living	Ruled-out case	2024-01-19
RO	Alto Alegre dos Parecis	11003790017	2024-01-18	GALINHA	domestic – subsistence	Ruled-out case	2024-01-22
AM	Manaus	13026030036	2024-01-18	PERIQUITÃO	wild – free‑living	Ruled-out case	2024-01-22
SP	Ilhabela	35204000004	2024-01-17	BIGUATINGA	wild – free‑living	Ruled-out case	2024-01-22
SP	Itanhaém	35221090015	2024-01-14	TRINTA-RÉIS-BOREAL	wild – free‑living	Ruled-out case	2024-01-22
MT	Cáceres	51025040052	2024-01-17	GALINHA	domestic – subsistence	Ruled-out case	2024-01-22
SC	Concórdia	42043010232	2024-01-23	GALINHA	domestic – subsistence	Ruled-out case	2024-01-26
MG	Alterosa	31020010001	2024-01-25	GALINHA	domestic – subsistence	Ruled-out case	2024-01-27
MG	Mariana	31400010001	2024-01-25	GALINHA, PATO, GANSO	domestic – subsistence	Ruled-out case	2024-01-27
MT	Guarantã do Norte	51041040015	2024-01-25	GALINHA	domestic – subsistence	Ruled-out case	2024-01-29
MS	Sete Quedas	50077030003	2024-01-27	GALINHA	domestic – subsistence	Ruled-out case	2024-01-30
CE	Icapuí	23053570004	2024-01-24	FRAGATA	wild – free‑living	Ruled-out case	2024-02-02
MG	São Roque de Minas	31643080003	2024-01-30	GALINHA	domestic – subsistence	Ruled-out case	2024-02-02
MG	São Roque de Minas	31643080005	2024-01-30	GALINHA	domestic – subsistence	Ruled-out case	2024-02-02
MS	Bonito	50022090054	2024-01-29	GALINHA	domestic – subsistence	Ruled-out case	2024-02-02
MT	Nova Ubiratã	51062400003	2024-01-30	GALINHA	domestic – subsistence	Ruled-out case	2024-02-02
ES	Itapemirim	32028010012	2024-01-29	TRINTA-RÉIS-BOREAL	wild – free‑living	HPAI outbreak	2024-02-02
SC	Itapiranga	42084010172	2024-02-02	GARÇA-BRANCA-GRANDE	wild – free‑living	Ruled-out case	2024-02-05
SC	Florianópolis	42054070042	2024-02-01	ATOBÁ-PARDO, GAIVOTÃO	wild – free‑living	Ruled-out case	2024-02-06
SC	Criciúma	42046080017	2024-02-01	PATO	domestic – subsistence	Ruled-out case	2024-02-08
RS	Encruzilhada do Sul	43069080007	2024-02-02	GARÇA-BRANCA-GRANDE	wild – free‑living	Ruled-out case	2024-02-08
RS	Cidreira	43054540005	2024-02-07	TRINTA-RÉIS-DE-BICO-PRETO	wild – free‑living	Ruled-out case	2024-02-09
RJ	Macaé	33024030006	2024-01-29	TRINTA-RÉIS-BOREAL	wild – free‑living	HPAI outbreak	2024-02-09
RS	Guaíba	43093080028	2024-02-07	POMBO	wild – free‑living	Ruled-out case	2024-02-10
RS	Rio Pardo	43157010025	2024-02-07	CARAÚNA	wild – free‑living	HPAI outbreak	2024-02-10
SC	Navegantes	42113060010	2024-02-09	GAIVOTÃO	wild – free‑living	Ruled-out case	2024-02-17
RS	Ipê	43104390018	2024-02-14	PERU	domestic – commercial	Ruled-out case	2024-02-17
RS	Rio Pardo	43157010026	2024-02-15	GALINHA	domestic – subsistence	Ruled-out case	2024-02-17
RS	Rio Pardo	43157010027	2024-02-15	GALINHA	domestic – subsistence	Ruled-out case	2024-02-17
RS	Sobradinho	43207010009	2024-02-14	ROLINHA-FOGO-APAGOU	wild – free‑living	Ruled-out case	2024-02-17
MS	Antônio João	50009060006	2024-02-15	GALINHA	domestic – subsistence	Ruled-out case	2024-02-17
SP	Ilhabela	35204000005	2024-02-13	GARÇA-BRANCA-PEQUENA	wild – free‑living	Ruled-out case	2024-02-19
RS	Rio Pardo	43157010028	2024-02-17	PATO	domestic – subsistence	Ruled-out case	2024-02-20
RS	Porto Vera Cruz	43150730002	2024-02-16	GALINHA	domestic – subsistence	Ruled-out case	2024-02-20
RS	Tavares	43213520012	2024-02-16	GALINHA	domestic – subsistence	Ruled-out case	2024-02-20
SP	Bertioga	35063590010	2024-02-11	TRINTA-RÉIS-DE-BANDO	wild – free‑living	HPAI outbreak	2024-02-20
MS	Costa Rica	50032560028	2024-02-16	GALINHA	domestic – subsistence	Ruled-out case	2024-02-21
MG	Sacramento	31569080006	2024-02-21	GALINHA	domestic – subsistence	Ruled-out case	2024-02-23
RS	Minas do Leão	43122520003	2024-02-19	PATO	domestic – subsistence	Ruled-out case	2024-02-23
RS	Pelotas	43144070027	2024-02-20	POMBO	wild – free‑living	Ruled-out case	2024-02-23
BA	Cairu	29054040001	2024-02-21	ATOBÁ-PARDO	wild – free‑living	Ruled-out case	2024-02-24
SC	Balneário Arroio do Silva	42019500003	2024-02-22	GALINHA	domestic – subsistence	Ruled-out case	2024-02-26
MT	Nobres	51059030018	2024-02-23	GALINHA	domestic – subsistence	Ruled-out case	2024-02-26
AM	Manaus	13026030038	2024-02-23	MARRECA-ANANAÍ	wild – free‑living	Ruled-out case	2024-02-28
TO	Palmas	17210000034	2024-02-22	QUERO-QUERO	wild – free‑living	Ruled-out case	2024-03-01
SC	Balneário Camboriú	42020080001	2024-02-26	TRINTA-RÉIS-BOREAL	wild – free‑living	Ruled-out case	2024-03-01
SC	Navegantes	42113060011	2024-02-28	GAIVOTÃO	wild – free‑living	Ruled-out case	2024-03-01
MT	Barra do Garças	51018030014	2024-02-19	GALINHA	domestic – subsistence	Ruled-out case	2024-03-02
ES	Piúma	32042030009	2024-02-27	TRINTA-RÉIS-BOREAL	wild – free‑living	HPAI outbreak	2024-03-02
RJ	São Francisco de Itabapoana	33047550005	2024-02-26	TRINTA-RÉIS-BOREAL	wild – free‑living	HPAI outbreak	2024-03-02
RJ	São João da Barra	33050000012	2024-02-26	TRINTA-RÉIS-BOREAL	wild – free‑living	HPAI outbreak	2024-03-02
RS	Barra do Guarita	43018590005	2024-02-29	GALINHA	domestic – subsistence	Ruled-out case	2024-03-04
RS	São Sepé	43196040018	2024-02-29	IRERÊ	wild – free‑living	Ruled-out case	2024-03-04
MT	Mirassol D'Oeste	51056220024	2024-02-28	GALINHA, PATO, PERU	domestic – subsistence	Ruled-out case	2024-03-04
RS	Forquetinha	43084330009	2024-03-01	PATO	domestic – subsistence	Ruled-out case	2024-03-06
RS	Nova Prata	43133000015	2024-03-04	GARÇA-VAQUEIRA	wild – free‑living	Ruled-out case	2024-03-07
PR	Telêmaco Borba	41271060008	2024-03-05	POMBO	wild – free‑living	Ruled-out case	2024-03-08
SC	Laurentino	42095080006	2024-03-06	GALINHA	domestic – subsistence	Ruled-out case	2024-03-09
RJ	Cabo Frio	33007040003	2024-03-03	TRINTA-RÉIS-BOREAL	wild – free‑living	HPAI outbreak	2024-03-09
MG	Arcos	31042050005	2024-03-06	MARRECO	wild – free‑living	Ruled-out case	2024-03-11
MG	Juiz de Fora	31367020015	2024-03-06	POMBO	wild – free‑living	Ruled-out case	2024-03-11
SC	São Francisco do Sul	42162060014	2024-03-08	CAGARRA-DO-MEDITERRÂNEO	wild – free‑living	Ruled-out case	2024-03-13
BA	Ilhéus	29136060016	2024-03-11	TRINTA-RÉIS-ESCURO	wild – free‑living	Ruled-out case	2024-03-14
PE	Timbaúba	26153000003	2024-03-12	PATO, PERU	domestic – subsistence	Ruled-out case	2024-03-15
ES	Vila Velha	32052000033	2024-03-08	GAIVOTÃO	wild – free‑living	Ruled-out case	2024-03-15
RJ	Rio de Janeiro	33045570072	2024-03-08	BIGUÁ	wild – free‑living	Ruled-out case	2024-03-15
RS	Encruzilhada do Sul	43069080008	2024-03-12	GALINHA	domestic – subsistence	Ruled-out case	2024-03-15
RJ	Rio das Ostras	33045240006	2024-03-12	TRINTA-RÉIS-BOREAL	wild – free‑living	HPAI outbreak	2024-03-15
AM	Manaus	13026030039	2024-03-12	GALINHA	domestic – commercial	Ruled-out case	2024-03-16
RS	Encruzilhada do Sul	43069080009	2024-03-14	GALINHA	domestic – subsistence	Ruled-out case	2024-03-16
SC	Itapiranga	42084010177	2024-03-13	GALINHA, PATO, MARRECO	domestic – subsistence	Ruled-out case	2024-03-18
MG	Conceição do Pará	31176030044	2024-03-14	GALINHA	domestic – subsistence	Ruled-out case	2024-03-19
SC	Fraiburgo	42055060034	2024-03-18	GALINHA, PATO	domestic – subsistence	Ruled-out case	2024-03-20
SC	Garopaba	42057040017	2024-03-19	CURICACA	wild – free‑living	Ruled-out case	2024-03-21
TO	Pium	17175030015	2024-03-19	GALINHA	domestic – subsistence	Ruled-out case	2024-03-23
ES	Vila Velha	32052000035	2024-03-18	ATOBÁ-PARDO	wild – free‑living	Ruled-out case	2024-03-23
RS	Rio Grande	43156020014	2024-03-18	POMBO	wild – free‑living	Ruled-out case	2024-03-23
MT	Cotriguaçu	51033790001	2024-03-19	GALINHA	domestic – subsistence	Ruled-out case	2024-03-23
MG	Santa Maria do Salto	31581020007	2024-03-22	BEM-TE-VI	wild – free‑living	Ruled-out case	2024-03-25
RS	Encantado	43068090032	2024-03-23	GALINHA	domestic – commercial	Ruled-out case	2024-03-27
MG	Conceição das Alagoas	31173060004	2024-03-26	GALINHA	domestic – subsistence	Ruled-out case	2024-03-28
ES	Anchieta	32004090032	2024-03-21	TRINTA-RÉIS-ESCURO	wild – free‑living	Ruled-out case	2024-03-28
RS	Mormaço	43124270007	2024-03-26	GANSO	domestic – subsistence	Ruled-out case	2024-03-28
SC	Florianópolis	42054070045	2024-04-01	ATOBÁ-PARDO	wild – free‑living	Ruled-out case	2024-04-03
MS	Campo Grande	50027040064	2024-03-31	SOCÓ-BOI	wild – free‑living	Ruled-out case	2024-04-03
RJ	Rio de Janeiro	33045570074	2024-04-01	TRINTA-RÉIS-ESCURO	wild – free‑living	Ruled-out case	2024-04-05
SC	Florianópolis	42054070046	2024-04-03	TAPICURU	wild – free‑living	Ruled-out case	2024-04-05
RS	Montenegro	43124010033	2024-04-02	GANSO	domestic – subsistence	Ruled-out case	2024-04-05
RJ	São Francisco de Itabapoana	33047550006	2024-03-30	TRINTA-RÉIS-BOREAL	wild – free‑living	HPAI outbreak	2024-04-05
MS	Paraíso das Águas	50062750032	2024-04-02	GALINHA	domestic – subsistence	Ruled-out case	2024-04-07
MG	Santa Rita de Minas	31593570001	2024-04-05	GALINHA, PATO	domestic – subsistence	Ruled-out case	2024-04-08
SC	Itajaí	42082030008	2024-04-04	GAIVOTÃO	wild – free‑living	Ruled-out case	2024-04-08
SC	Penha	42125020011	2024-04-04	BIGUÁ	wild – free‑living	Ruled-out case	2024-04-08
RN	Galinhos	24041010002	2024-04-08	GAIVOTA-DE-CABEÇA-CINZA	wild – free‑living	Ruled-out case	2024-04-11
RN	Taipu	24139040002	2024-04-05	GALINHA	domestic – subsistence	Ruled-out case	2024-04-11
SP	Ubatuba	35554060012	2024-04-05	MANDRIÃO-CHILENO	wild – free‑living	Ruled-out case	2024-04-11
MG	Carmo do Cajuru	31142040007	2024-04-09	GALINHA	domestic – subsistence	Ruled-out case	2024-04-12
RJ	Macaé	33024030007	2024-04-09	TRINTA-RÉIS-DE-BANDO	wild – free‑living	HPAI outbreak	2024-04-12
SC	Palhoça	42119000011	2024-04-10	SOCÓ-DORMINHOCO	wild – free‑living	Ruled-out case	2024-04-13
MS	Angélica	50008560014	2024-04-10	GALINHA	domestic – subsistence	Ruled-out case	2024-04-13
MT	Água Boa	51002010028	2024-04-10	GALINHA	domestic – subsistence	Ruled-out case	2024-04-13
PA	Inhangapi	15034080016	2024-04-11	GALINHA	domestic – subsistence	Ruled-out case	2024-04-18
CE	Piquet Carneiro	23109020020	2024-04-13	GALINHA	domestic – subsistence	Ruled-out case	2024-04-19
RJ	Macaé	33024030008	2024-04-15	FRAGATA	wild – free‑living	Ruled-out case	2024-04-19
SP	Ilhabela	35204000006	2024-04-15	ALMA-DE-MESTRE	wild – free‑living	Ruled-out case	2024-04-19
MT	Barra do Bugres	51017040009	2024-04-16	GALINHA	domestic – subsistence	Ruled-out case	2024-04-19
ES	Guarapari	32024050026	2024-04-09	TRINTA-RÉIS-BOREAL	wild – free‑living	HPAI outbreak	2024-04-19
MG	Congonhal	31179000001	2024-04-19	GALINHA	domestic – subsistence	Ruled-out case	2024-04-20
RS	Farroupilha	43079060018	2024-04-18	GALINHA	domestic – subsistence	Ruled-out case	2024-04-20
SE	Aracaju	28003080004	2024-04-18	TRINTA-RÉIS-DE-BANDO	wild – free‑living	Ruled-out case	2024-04-23
BA	Salvador	29274080038	2024-04-22	GALINHA	domestic – subsistence	Ruled-out case	2024-04-25
ES	Vitória	32053090038	2024-04-18	TRINTA-RÉIS-DE-BANDO	wild – free‑living	Ruled-out case	2024-04-25
MS	Camapuã	50026050041	2024-04-24	GALINHA	domestic – subsistence	Ruled-out case	2024-04-26
ES	Vitória	32053090039	2024-04-23	TRINTA-RÉIS-DE-BANDO	wild – free‑living	HPAI outbreak	2024-04-26
SC	Itajaí	42082030009	2024-04-29	GAIVOTÃO	wild – free‑living	Ruled-out case	2024-05-03
MS	Rio Verde de Mato Grosso	50074060032	2024-04-30	GALINHA	domestic – subsistence	Ruled-out case	2024-05-03
SE	Barra dos Coqueiros	28006050002	2024-05-04	CAGARRA-GRANDE	wild – free‑living	Ruled-out case	2024-05-08
MG	Caraí	31130080005	2024-05-03	GALINHA	domestic – subsistence	Ruled-out case	2024-05-08
RN	Tibau	24110560003	2024-05-07	BATUÍRA-DE-COLEIRA	wild – free‑living	Ruled-out case	2024-05-09
ES	Vila Velha	32052000036	2024-04-30	SOCÓ-DORMINHOCO	wild – free‑living	Ruled-out case	2024-05-09
ES	Vila Velha	32052000037	2024-05-03	BIGUÁ	wild – free‑living	Ruled-out case	2024-05-09
SP	Nova Granada	35330070002	2024-05-11	GALINHA	domestic – commercial	Ruled-out case	2024-05-13
SC	Concórdia	42043010239	2024-05-11	SARACURA-DO-MATO	wild – free‑living	Ruled-out case	2024-05-13
BA	Ilhéus	29136060017	2024-05-06	BENEDITO-DE-TESTA-AMARELA	wild – free‑living	Ruled-out case	2024-05-14
SC	Imbituba	42073040011	2024-05-10	LEÃO-MARINHO-DA-PATAGÔNIA	wild – free‑living	Ruled-out case	2024-05-14
ES	Guarapari	32024050027	2024-05-08	POMBA-ASA-BRANCA	wild – free‑living	Ruled-out case	2024-05-17
ES	Linhares	32032050060	2024-05-08	TRINTA-RÉIS-DE-BANDO	wild – free‑living	HPAI outbreak	2024-05-17
SP	Boituva	35070010017	2024-05-15	CARCARÁ	wild – free‑living	Ruled-out case	2024-05-18
PE	Fernando de Noronha	26054590002	2024-05-15	GALINHA	domestic – subsistence	Ruled-out case	2024-05-20
MS	Paraíso das Águas	50062750033	2024-05-16	GALINHA	domestic – subsistence	Ruled-out case	2024-05-20
MS	Paranaíba	50063090036	2024-05-16	GALINHA	domestic – subsistence	Ruled-out case	2024-05-21
SP	Ubatuba	35554060013	2024-05-18	MERGULHÃO-GRANDE	wild – free‑living	Ruled-out case	2024-05-22
BA	Prado	29255010010	2024-05-13	GARÇA-BRANCA-PEQUENA	wild – free‑living	Ruled-out case	2024-05-24
SP	Praia Grande	35410000010	2024-05-19	GAIVOTÃO	wild – free‑living	Ruled-out case	2024-05-25
MT	Juruena	51051760008	2024-05-21	GALINHA	domestic – subsistence	Ruled-out case	2024-05-25
SP	Praia Grande	35410000009	2024-05-18	CAGARRA-GRANDE	wild – free‑living	Ruled-out case	2024-05-27
AM	Manaus	13026030041	2024-05-09	GALINHA	domestic – commercial	Ruled-out case	2024-05-28
AM	Manaus	13026030042	2024-05-23	GALINHA	domestic – subsistence	Ruled-out case	2024-05-28
RJ	São João da Barra	33050000013	2024-05-23	TRINTA-RÉIS-DE-BANDO	wild – free‑living	Ruled-out case	2024-05-29
ES	Domingos Martins	32019020041	2024-05-28	GALINHA D'ANGOLA	domestic – subsistence	Ruled-out case	2024-05-31
PR	Pontal do Paraná	41199540011	2024-05-28	TRINTA-RÉIS-DE-BANDO	wild – free‑living	Ruled-out case	2024-05-31
MS	Campo Grande	50027040067	2024-05-29	PSITACÍDEO	wild – free‑living	Ruled-out case	2024-06-03
BA	Camaçari	29057010005	2024-06-05	CAGARRA-GRANDE	wild – free‑living	Ruled-out case	2024-06-07
RJ	Maricá	33027000009	2024-05-28	GARÇA-MOURA	wild – free‑living	HPAI outbreak	2024-06-07
MT	Confresa	51033530006	2024-06-05	GALINHA	domestic – subsistence	Ruled-out case	2024-06-10
MT	Jangada	51049060027	2024-06-08	GALINHA	domestic – subsistence	Ruled-out case	2024-06-11
RO	Jaru	11001140039	2024-06-08	PATO	domestic – subsistence	Ruled-out case	2024-06-12
ES	Guarapari	32024050028	2024-06-12	GALINHA-D'ANGOLA	domestic – subsistence	Ruled-out case	2024-06-14
RS	Porto Alegre	43149020046	2024-06-14	IRERÊ	wild – free‑living	Ruled-out case	2024-06-20
SC	Bombinhas	42024530005	2024-06-21	PINGUIM-DE-MAGALHÃES	wild – free‑living	Ruled-out case	2024-06-25
MG	Muzambinho	31441020027	2024-06-24	GALINHA	domestic – subsistence	Ruled-out case	2024-06-26
ES	Vitória	32053090044	2024-06-21	TRINTA-RÉIS-DE-BANDO	wild – free‑living	Ruled-out case	2024-06-27
SP	São Sebastião	35507040014	2024-06-24	TRINTA-RÉIS-DE-BANDO	wild – free‑living	Ruled-out case	2024-06-27
RO	Alto Alegre dos Parecis	11003790024	2024-06-26	GALINHA	domestic – subsistence	Ruled-out case	2024-06-29
SC	Florianópolis	42054070050	2024-06-28	BIGUÁ	wild – free‑living	Ruled-out case	2024-07-03
RS	Imbé	43103300007	2024-06-28	PETREL-GRANDE	wild – free‑living	Ruled-out case	2024-07-04
MG	Uberlândia	31702060206	2024-07-03	GALINHA	domestic – subsistence	Ruled-out case	2024-07-05
MT	Juruena	51051760009	2024-07-01	GALINHA	domestic – subsistence	Ruled-out case	2024-07-05
MT	Querência	51070650007	2024-07-02	GALINHA	domestic – subsistence	Ruled-out case	2024-07-05
SP	São Sebastião	35507040015	2024-07-04	TRINTA-RÉIS-DE-BANDO	wild – free‑living	Ruled-out case	2024-07-08
RJ	Belford Roxo	33004560001	2024-07-05	GALINHA, GALINHA D´ANGOLA, PATO, PERU	domestic – subsistence	Ruled-out case	2024-07-10
SC	São Francisco do Sul	42162060015	2024-07-08	TRINTA-RÉIS-DE-BICO-VERMELHO	wild – free‑living	Ruled-out case	2024-07-11
ES	Anchieta	32004090034	2024-07-04	ATOBÁ-PARDO	wild – free‑living	Ruled-out case	2024-07-12
PR	Guaratuba	41096090009	2024-07-10	TRINTA-RÉIS-DE-BANDO	wild – free‑living	Ruled-out case	2024-07-12
PR	Pontal do Paraná	41199540012	2024-07-10	TRINTA-RÉIS-BOREAL	wild – free‑living	Ruled-out case	2024-07-12
SC	Garopaba	42057040018	2024-07-11	TRINTA-RÉIS-DE-COROA-BRANCA	wild – free‑living	Ruled-out case	2024-07-16
BA	Salvador	29274080039	2024-07-08	CAGARRA-GRANDE	wild – free‑living	Ruled-out case	2024-07-17
RS	Anta Gorda	43007030022	2024-07-09	GALINHA	domestic – commercial	Newcastle Disease outbreak	2024-07-17
CE	Jijoca de Jericoacoara	23072540008	2024-07-16	GAVIÃO-CARIJÓ	wild – free‑living	Ruled-out case	2024-07-19
CE	Jijoca de Jericoacoara	23072540009	2024-07-16	CARCARÁ	wild – free‑living	Ruled-out case	2024-07-19
PE	Fernando de Noronha	26054590003	2024-07-15	GALINHA	domestic – subsistence	Ruled-out case	2024-07-19
RJ	Cabo Frio	33007040004	2024-07-15	TRINTA-RÉIS-DE-BANDO	wild – free‑living	Ruled-out case	2024-07-19
RS	Arvorezinha	43014040025	2024-07-18	GALINHA	domestic – commercial	Ruled-out case	2024-07-20
RS	Progresso	43151560037	2024-07-18	GALINHA	domestic – commercial	Ruled-out case	2024-07-20
RS	Relvado	43154530021	2024-07-18	GALINHA	domestic – commercial	Ruled-out case	2024-07-20
SC	Florianópolis	42054070051	2024-07-21	PINGUIM-DE-MAGALHÃES	wild – free‑living	Ruled-out case	2024-07-24
RS	Farroupilha	43079060019	2024-07-22	GALINHA	domestic – commercial	Ruled-out case	2024-07-24
RS	Farroupilha	43079060020	2024-07-23	GALINHA	domestic – commercial	Ruled-out case	2024-07-24
MG	Pedro Leopoldo	31493090008	2024-07-23	GALINHA	domestic – subsistence	Ruled-out case	2024-07-25
ES	Serra	32050020059	2024-07-15	TRINTA-RÉIS-DE-BANDO	wild – free‑living	Ruled-out case	2024-07-25
RS	Anta Gorda	43007030023	2024-07-23	GALINHA	domestic – subsistence	Ruled-out case	2024-07-25
SE	Barra dos Coqueiros	28006050003	2024-07-26	CAGARRA-GRANDE	wild – free‑living	Ruled-out case	2024-07-30
SC	Itapoá	42084500011	2024-07-30	TRINTA-RÉIS-DE-BICO-VERMELHO	wild – free‑living	Ruled-out case	2024-07-31
MS	Bonito	50022090058	2024-07-28	PATO	domestic – subsistence	Ruled-out case	2024-07-31
MG	Belo Horizonte	31062000063	2024-07-31	POMBO	wild – free‑living	Ruled-out case	2024-08-02
RS	Progresso	43151560039	2024-07-31	GALINHA	domestic – commercial	Ruled-out case	2024-08-02
AL	Pilar	27069010016	2024-07-23	GALINHA	domestic – subsistence	Ruled-out case	2024-08-05
BA	Casa Nova	29072020010	2024-07-26	AVOANTE	wild – free‑living	Ruled-out case	2024-08-05
ES	Anchieta	32004090035	2024-07-24	BOBO-PEQUENO	wild – free‑living	Ruled-out case	2024-08-05
ES	Vitória	32053090045	2024-07-29	TRINTA-RÉIS-DE-BANDO	wild – free‑living	Ruled-out case	2024-08-05
SP	São Sebastião	35507040016	2024-07-31	GRAZINA-DELICADA	wild – free‑living	Ruled-out case	2024-08-05
SC	São Francisco do Sul	42162060016	2024-08-01	TRINTA-RÉIS-DE-BICO-VERMELHO	wild – free‑living	Ruled-out case	2024-08-05
SP	Peruíbe	35376020011	2024-07-31	BOBO-PEQUENO	wild – free‑living	Ruled-out case	2024-08-06
RS	Progresso	43151560038	2024-07-17	GALINHA	domestic – commercial	Ruled-out case	2024-08-06
MG	São Pedro dos Ferros	31640010008	2024-08-06	GALINHA	domestic – commercial	Ruled-out case	2024-08-08
SP	Praia Grande	35410000012	2024-08-05	GRAZINA-DE-BARRIGA-BRANCA	wild – free‑living	Ruled-out case	2024-08-08
SC	Governador Celso Ramos	42060090011	2024-08-07	TRINTA-RÉIS-DE-BANDO	wild – free‑living	Ruled-out case	2024-08-08
SC	Barra Velha	42021070008	2024-08-07	TRINTA-RÉIS-DE-BICO-VERMELHO	wild – free‑living	Ruled-out case	2024-08-09
SC	Florianópolis	42054070052	2024-08-07	BOBO-PEQUENO	wild – free‑living	Ruled-out case	2024-08-09
PE	Afrânio	26002030001	2024-08-07	AVOANTE	wild – free‑living	Ruled-out case	2024-08-10
PA	Santo Antônio do Tauá	15070030021	2024-08-12	GALINHA	domestic – subsistence	Ruled-out case	2024-08-16
PE	Dormentes	26051520005	2024-08-10	AVOANTE	wild – free‑living	Ruled-out case	2024-08-16
PE	Santa Maria da Boa Vista	26126040002	2024-08-08	AVOANTE	wild – free‑living	Ruled-out case	2024-08-16
MG	Belo Horizonte	31062000064	2024-08-13	POMBO	wild – free‑living	Ruled-out case	2024-08-16
RJ	Mangaratiba	33026010009	2024-08-13	LOBO-MARINHO-SUBANTÁRTICO	wild – free‑living	Ruled-out case	2024-08-16
PE	Orocó	26098080001	2024-08-15	AVOANTE	wild – free‑living	Ruled-out case	2024-08-20
PE	Parnamirim	26104000004	2024-08-14	AVOANTE	wild – free‑living	Ruled-out case	2024-08-20
SP	Ubatuba	35554060014	2024-08-15	TRINTA-RÉIS-DE-BANDO	wild – free‑living	Ruled-out case	2024-08-20
RS	Ponte Preta	43147870016	2024-08-12	QUERO-QUERO	wild – free‑living	Ruled-out case	2024-08-20
SC	Penha	42125020012	2024-08-16	TRINTA-RÉIS-DE-BICO-VERMELHO	wild – free‑living	Ruled-out case	2024-08-22
RS	Torres	43215010002	2024-08-16	LOBO-MARINHO-SUL-AMERICANO	wild – free‑living	Ruled-out case	2024-08-22
RJ	Mangaratiba	33026010010	2024-08-25	TRINTA-RÉIS-DE-BICO-VERMELHO	wild – free‑living	Ruled-out case	2024-08-30
RJ	Maricá	33027000010	2024-08-25	TRINTA-RÉIS-ESCURO	wild – free‑living	Ruled-out case	2024-08-30
MS	Jutí	50051520010	2024-08-27	GALINHA	domestic – commercial	Ruled-out case	2024-08-30
RJ	Cabo Frio	33007040005	2024-08-30	PINGUIM-DE-MAGALHÃES	wild – free‑living	Ruled-out case	2024-09-04
SP	Guarujá	35187010013	2024-08-28	TRINTA-RÉIS-DE-BICO-VERMELHO	wild – free‑living	Ruled-out case	2024-09-04
SP	Praia Grande	35410000013	2024-08-30	TRINTA-RÉIS-REAL	wild – free‑living	Ruled-out case	2024-09-04
ES	Anchieta	32004090037	2024-08-22	TRINTA-RÉIS-DE-BANDO	wild – free‑living	Ruled-out case	2024-09-05
ES	Guarapari	32024050031	2024-08-02	GALINHA	domestic – subsistence	Ruled-out case	2024-09-05
MG	Onça de Pitangui	31458020008	2024-09-05	GALINHA	domestic – subsistence	Ruled-out case	2024-09-09
MG	Ouro Branco	31459010001	2024-09-05	GALINHA	domestic – subsistence	Ruled-out case	2024-09-09
ES	Domingos Martins	32019020042	2024-09-04	GALINHA	domestic – subsistence	Ruled-out case	2024-09-09
RJ	Maricá	33027000011	2024-08-30	PINGUIM-DE-MAGALHÃES	wild – free‑living	Ruled-out case	2024-09-09
RS	Tavares	43213520014	2024-09-04	ALBATROZ-DE-SOBRANCELHA	wild – free‑living	Ruled-out case	2024-09-09
MG	Uberlândia	31702060215	2024-09-09	GALINHA	domestic – commercial	Ruled-out case	2024-09-12
MG	Uberlândia	31702060216	2024-09-09	GALINHA	domestic – commercial	Ruled-out case	2024-09-12
SC	Navegantes	42113060013	2024-09-09	BIGUÁ	wild – free‑living	Ruled-out case	2024-09-12
PE	Agrestina	26003020018	2024-09-10	PATO, GANSO	domestic – subsistence	Ruled-out case	2024-09-13
SE	Aracaju	28003080006	2024-09-10	BOBO-PEQUENO	wild – free‑living	Ruled-out case	2024-09-13
SE	Aracaju	28003080008	2024-09-10	GRAZINA-DE-BARRIGA-BRANCA	wild – free‑living	Ruled-out case	2024-09-13
SE	Barra dos Coqueiros	28006050004	2024-09-10	BOBO-PEQUENO	wild – free‑living	Ruled-out case	2024-09-13
MG	Monte Alegre de Minas	31428090098	2024-09-09	GALINHA	domestic – commercial	Ruled-out case	2024-09-13
SP	Iguape	35203010005	2024-09-05	PINGUIM-DE-MAGALHÃES	wild – free‑living	Ruled-out case	2024-09-13
SP	Ilha Comprida	35204260016	2024-09-05	ATOBÁ-PARDO	wild – free‑living	Ruled-out case	2024-09-13
SP	Ilha Comprida	35204260017	2024-09-05	PINGUIM-DE-MAGALHÃES	wild – free‑living	Ruled-out case	2024-09-13
RS	Nova Prata	43133000017	2024-09-10	GALINHA	domestic – commercial	Ruled-out case	2024-09-13
RS	Viamão	43230020051	2024-09-10	POMBO	wild – free‑living	Ruled-out case	2024-09-13
MT	Sinop	51079090029	2024-09-09	PATO-DO-MATO	wild – free‑living	Ruled-out case	2024-09-13
PR	Curitiba	41069020077	2024-09-06	PAPAGAIO-DA-VÁRZEA, PAPAGAIO-DE-CARA-ROXA, PAPAGAIO-MOLEIRO	wild – captive	Ruled-out case	2024-09-16
SE	Aracaju	28003080009	2024-09-10	PARDELA-PRETA	wild – free‑living	Ruled-out case	2024-09-18
SC	Itajaí	42082030010	2024-09-16	BIGUÁ	wild – free‑living	Ruled-out case	2024-09-19
MS	Itaquiraí	50046010047	2024-09-13	GALINHA	domestic – commercial	Ruled-out case	2024-09-19
MG	Araxá	31040070009	2024-09-18	GALINHA	domestic – subsistence	Ruled-out case	2024-09-20
ES	Anchieta	32004090039	2024-09-10	PINGUIM-DE-MAGALHÃES	wild – free‑living	Ruled-out case	2024-09-20
ES	Vargem Alta	32050360004	2024-09-18	GALINHA, PATO	domestic – subsistence	Ruled-out case	2024-09-21
GO	Santo Antônio do Descoberto	52197530004	2024-09-19	GALINHA	domestic – subsistence	Ruled-out case	2024-09-23
PA	Itaituba	15036060013	2024-09-24	GALINHA	domestic – subsistence	Ruled-out case	2024-09-27
SC	São Francisco do Sul	42162060017	2024-09-27	GALINHA	domestic – subsistence	Ruled-out case	2024-09-30
PE	Sirinhaém	26142040002	2024-09-29	GALINHA	domestic – subsistence	Ruled-out case	2024-10-02
AM	Tefé	13042030004	2024-09-28	BIGUÁ	wild – free‑living	Ruled-out case	2024-10-03
BA	Salvador	29274080042	2024-09-30	TRINTA-RÉIS-BOREAL	wild – free‑living	Ruled-out case	2024-10-04
RJ	Arraial do Cabo	33002580005	2024-09-30	TRINTA-RÉIS-DE-BICO-VERMELHO	wild – free‑living	Ruled-out case	2024-10-04
PA	Inhangapi	15034080020	2024-10-02	GALINHA	domestic – subsistence	Ruled-out case	2024-10-07
SP	Caraguatatuba	35105000014	2024-10-02	BOBO-PEQUENO	wild – free‑living	Ruled-out case	2024-10-07
MG	Patrocínio	31481030038	2024-10-05	GALINHA	domestic – subsistence	Ruled-out case	2024-10-08
RS	Nova Araçá	43128070025	2024-10-09	GALINHA	domestic – commercial	Ruled-out case	2024-10-11
BA	Valença	29329030021	2024-10-14	BOBO-PEQUENO	wild – free‑living	Ruled-out case	2024-10-17
SC	Itapoá	42084500012	2024-10-14	BIGUÁ	wild – free‑living	Ruled-out case	2024-10-17
RS	Imbé	43103300009	2024-10-11	AVOANTE	wild – free‑living	Ruled-out case	2024-10-18
ES	Afonso Cláudio	32001020044	2024-10-10	URUBU-PRETO	wild – free‑living	Ruled-out case	2024-10-21
SC	Princesa	42141510022	2024-10-18	GALINHA	domestic – subsistence	Ruled-out case	2024-10-21
SC	Saudades	42173030140	2024-10-18	QUERO-QUERO	wild – free‑living	Ruled-out case	2024-10-21
DF	Brasília	53001080499	2024-10-21	PATO-DO-MATO	wild – free‑living	Ruled-out case	2024-10-23
MT	Itaúba	51045590003	2024-10-23	GALINHA	domestic – subsistence	Ruled-out case	2024-10-25
RJ	Quissamã	33041510001	2024-10-29	MAÇARICO-BRANCO	wild – free‑living	Ruled-out case	2024-10-31
SC	Concórdia	42043010246	2024-10-29	CURICACA	wild – free‑living	Ruled-out case	2024-10-31
BA	Ilhéus	29136060018	2024-10-31	TRINTA-RÉIS-DAS-ROCAS	wild – free‑living	Ruled-out case	2024-11-06
SC	Balneário Arroio do Silva	42019500005	2024-11-01	GAIVOTÃO	wild – free‑living	Ruled-out case	2024-11-06
SC	Florianópolis	42054070055	2024-10-31	ATOBÁ-PARDO	wild – free‑living	Ruled-out case	2024-11-06
TO	Palmas	17210000041	2024-11-05	GALINHA	domestic – subsistence	Ruled-out case	2024-11-07
MT	Brasnorte	51019020025	2024-11-05	GALINHA, PATO	domestic – subsistence	Ruled-out case	2024-11-07
SC	Barra Velha	42021070009	2024-11-05	BIGUÁ	wild – free‑living	Ruled-out case	2024-11-08
MG	Uberlândia	31702060226	2024-11-06	GALINHA	domestic – commercial	Ruled-out case	2024-11-12
MT	Cuiabá	51034030070	2024-11-18	GANSO, GALINHA D'ANGOLA	domestic – subsistence	Ruled-out case	2024-11-21
PI	Parnaíba	22077020085	2024-11-18	PARDELA-DE-ASA-LARGA	wild – free‑living	Ruled-out case	2024-11-25
SC	Rio do Sul	42148050016	2024-11-21	GALINHA	domestic – subsistence	Ruled-out case	2024-11-25
RS	Lajeado	43114030005	2024-11-22	QUERO-QUERO	wild – free‑living	Ruled-out case	2024-11-27
MG	Jaboticatubas	31346080013	2024-11-27	GALINHA	domestic – subsistence	Ruled-out case	2024-11-29
MG	Ouro Fino	31460080008	2024-11-27	GALINHA	domestic – subsistence	Ruled-out case	2024-11-29
RJ	Niterói	33033020004	2024-11-26	GAIVOTA-DE-CABEÇA-CINZA	wild – free‑living	Ruled-out case	2024-11-29
SC	Navegantes	42113060014	2024-11-25	BIGUÁ	wild – free‑living	Ruled-out case	2024-11-29
BA	Canudos	29068240003	2024-11-18	CARDEAL-DO-NORDESTE	wild – free‑living	Ruled-out case	2024-12-03
RS	Viamão	43230020055	2024-12-02	CATURRITA	wild – free‑living	Ruled-out case	2024-12-05
MS	Santa Rita do Pardo	50075540017	2024-12-04	GALINHA	domestic – subsistence	Ruled-out case	2024-12-06
RS	Canoas	43046060025	2024-12-09	PASSERIFORME	wild – captive	Ruled-out case	2024-12-12
RS	Encruzilhada do Sul	43069080018	2024-12-08	GALINHA, GANSO, PATO	domestic – subsistence	Ruled-out case	2024-12-12
RS	Pelotas	43144070033	2024-12-06	POMBO	wild – free‑living	Ruled-out case	2024-12-12
RS	Montenegro	43124010037	2024-12-18	GALINHA	domestic – subsistence	Ruled-out case	2024-12-20
MT	Denise	51034520002	2024-12-16	GALINHA	domestic – subsistence	Ruled-out case	2024-12-20
BA	Casa Nova	29072020011	2024-12-16	GALINHA, MARRECO	domestic – subsistence	Ruled-out case	2024-12-21
BA	Remanso	29260040020	2024-12-10	IRERÊ, JAÇANÃ	wild – free‑living	Ruled-out case	2024-12-21
MT	Marcelândia	51055800009	2024-12-17	GALINHA	domestic – subsistence	Ruled-out case	2024-12-21
RS	Caçapava do Sul	43028080021	2024-12-23	GALINHA	domestic – subsistence	Ruled-out case	2024-12-27
MS	Coxim	50033060027	2024-12-27	PATO	domestic – subsistence	Ruled-out case	2024-12-31
BA	Canudos	29068240004	2024-12-19	GALINHA	domestic – subsistence	Ruled-out case	2025-01-08
RS	Tavares	43213520015	2025-01-03	GALINHA, PATO	domestic – subsistence	Ruled-out case	2025-01-08
MG	Uberlândia	31702060232	2025-01-10	GALINHA	domestic – commercial	Ruled-out case	2025-01-13
RJ	Maricá	33027000014	2024-12-22	ATOBÁ-PARDO	wild – free‑living	Ruled-out case	2025-01-13
RS	Sapiranga	43199010011	2025-01-10	PATO, GANSO, MARRECO, POMBO	wild – free‑living	Ruled-out case	2025-01-15
AP	Santana	16006000018	2025-01-08	GALINHA, PATO, GALINHA D'ANGOLA E PERU	domestic – subsistence	Ruled-out case	2025-01-17
MA	São Luís	21113000034	2024-11-21	TRINTA-RÉIS-RÓSEO	wild – free‑living	Ruled-out case	2025-01-17
PA	Eldorado do Carajás	15029540118	2025-01-21	GALINHA	domestic – subsistence	Ruled-out case	2025-01-27
PA	Soure	15079040011	2025-01-23	TRINTA-RÉIS-BOREAL	wild – free‑living	Ruled-out case	2025-01-27
RS	São Borja	43180020090	2025-01-22	GALINHA	domestic – subsistence	Ruled-out case	2025-01-27
SP	Itajobi	35219030009	2025-01-23	POMBO	wild – free‑living	Ruled-out case	2025-01-28
SC	Governador Celso Ramos	42060090013	2025-01-31	BIGUÁ	wild – free‑living	Ruled-out case	2025-02-03
RS	Protásio Alves	43151720024	2025-02-05	GALINHA	domestic – commercial	Ruled-out case	2025-02-08
RS	Encantado	43068090038	2025-02-06	GALINHA	domestic – subsistence	Ruled-out case	2025-02-10
ES	Aracruz	32006070032	2025-01-29	TRINTA-RÉIS-BOREAL	wild – free‑living	Ruled-out case	2025-02-18
MG	Pedro Leopoldo	31493090010	2025-02-19	GALINHA	domestic – subsistence	Ruled-out case	2025-02-21
RS	Nova Bréscia	43130030109	2025-02-19	GALINHA	domestic – subsistence	Ruled-out case	2025-02-21
GO	Cachoeira Dourada	52042500004	2025-02-18	POMBO	wild – free‑living	Ruled-out case	2025-02-22
RS	Alegrete	43004060036	2025-02-21	GALINHA	domestic – subsistence	Ruled-out case	2025-02-25
RS	Canoas	43046060028	2025-02-21	TUCANO-DE-BICO-VERDE	wild – free‑living	Ruled-out case	2025-02-25
MA	Tutóia	21125060031	2025-02-27	MAÇARICO-RASTEIRINHO, TRITA-RÉIS-GRANDE	wild – free‑living	Ruled-out case	2025-03-01
RS	Lajeado	43114030006	2025-02-26	PATO	wild – free‑living	Ruled-out case	2025-03-01
AM	Itacoatiara	13019020021	2025-03-03	GALINHA, PATO	domestic – subsistence	Ruled-out case	2025-03-07
RS	Alecrim	43003070003	2025-03-06	GALINHA	domestic – subsistence	Ruled-out case	2025-03-10
RS	São Gabriel	43183090026	2025-03-07	POMBO	wild – free‑living	Ruled-out case	2025-03-13
MS	Campo Grande	50027040079	2025-03-11	ARARA-CANINDÉ, CURICACA	wild – free‑living	Ruled-out case	2025-03-13
RJ	Maricá	33027000015	2025-03-04	BOBO-PEQUENO	wild – free‑living	Ruled-out case	2025-03-14
RJ	Parati	33038070009	2025-03-06	ATOBÁ-PARDO	wild – free‑living	Ruled-out case	2025-03-14
RS	Parobé	43140500006	2025-03-11	POMBO	wild – free‑living	Ruled-out case	2025-03-14
ES	Cariacica	32013080012	2025-03-12	GALINHA, PATO, GALINHA D'ANGOLA, GANSO	domestic – subsistence	Ruled-out case	2025-03-15
ES	Conceição da Barra	32016050006	2025-03-11	TRITA-RÉIS-ESCURO	wild – free‑living	Ruled-out case	2025-03-15
ES	Linhares	32032050066	2025-02-17	TRINTA-RÉIS-BOREAL	wild – free‑living	Ruled-out case	2025-03-15
RO	Ji-Paraná	11001220051	2025-03-15	GALINHA	domestic – subsistence	Ruled-out case	2025-03-20
CE	São Gonçalo do Amarante	23124030036	2025-03-15	FRAGATA	wild – free‑living	Ruled-out case	2025-03-20
RN	Guamaré	24045070002	2025-03-11	VIRA-PEDRAS	wild – free‑living	Ruled-out case	2025-03-20
SC	Dona Emma	42051000019	2025-03-21	GALINHA, PATO, MARRECO, FAISÃO	domestic – subsistence	Ruled-out case	2025-03-24
MS	Jaraguari	50049080039	2025-03-20	GALINHA	domestic – subsistence	Ruled-out case	2025-03-24
PA	São Domingos do Capim	15072010015	2025-03-22	CORUJA-DAS-TORRES	wild – free‑living	Ruled-out case	2025-03-26
MT	Glória D'Oeste	51039570009	2025-03-21	GALINHA	domestic – subsistence	Ruled-out case	2025-03-26
MS	Amambai	50006090030	2025-03-25	GALINHA	domestic – subsistence	Ruled-out case	2025-03-29
MT	Nobres	51059030021	2025-03-26	GALINHA	domestic – subsistence	Ruled-out case	2025-03-29
RJ	Mangaratiba	33026010011	2025-03-31	BIGUÁ	wild – free‑living	Ruled-out case	2025-04-04
SC	Laurentino	42095080009	2025-04-01	GALINHA	domestic – subsistence	Ruled-out case	2025-04-04
PA	Santa Izabel do Pará	15065000055	2025-03-28	PATO	domestic – subsistence	Ruled-out case	2025-04-07
SC	Rio do Sul	42148050019	2025-04-04	GALINHA	domestic – subsistence	Ruled-out case	2025-04-07
MT	Barão de Melgaço	51016050014	2025-04-02	ARARA-AZUL	wild – free‑living	Ruled-out case	2025-04-07
MS	Costa Rica	50032560035	2025-04-03	GALINHA	domestic – subsistence	Ruled-out case	2025-04-09
BA	Vera Cruz	29332080001	2025-04-07	PATO, MARRECO	domestic – subsistence	Ruled-out case	2025-04-11
MA	Balsas	21014000047	2025-04-03	GALINHA	domestic – subsistence	Ruled-out case	2025-04-12
MG	Betim	31067050013	2025-04-09	POMBO	wild – free‑living	Ruled-out case	2025-04-12
MG	Bambuí	31051030019	2025-04-14	GALINHA	domestic – subsistence	Ruled-out case	2025-04-17
MG	Bom Despacho	31074060030	2025-04-14	GALINHA	domestic – subsistence	Ruled-out case	2025-04-17
SC	Pinhalzinho	42129080088	2025-04-17	GALINHA	domestic – commercial	Ruled-out case	2025-04-19
MT	Barra do Garças	51018030019	2025-04-16	GALINHA	domestic – subsistence	Ruled-out case	2025-04-19
PA	Curuçá	15029050005	2025-04-15	TRINTA-RÉIS-ESCURO	wild – free‑living	Ruled-out case	2025-04-23
PA	Marapanim	15044060001	2025-04-24	SOCÓ-DORMINHOCO	wild – free‑living	Ruled-out case	2025-04-26
SC	Concórdia	42043010253	2025-04-25	GALINHA-D'ANGOLA	domestic – subsistence	Ruled-out case	2025-04-28
ES	São Gabriel da Palha	32047080016	2025-04-24	GALINHA	domestic – commercial	Ruled-out case	2025-04-29
RS	Santa Rosa	43172020014	2025-04-24	GALINHA	domestic – subsistence	Ruled-out case	2025-04-30
AM	Canutama	13009040004	2025-04-30	GALINHA	domestic – subsistence	Ruled-out case	2025-05-03
MS	Inocência	50044030041	2025-04-28	GALINHA	domestic – subsistence	Ruled-out case	2025-05-03
PA	Benevides	15015010007	2025-05-03	GALINHA	domestic – subsistence	Ruled-out case	2025-05-06
PA	Mojuí dos Campos	15047520014	2025-04-30	GALINHA	domestic – subsistence	Ruled-out case	2025-05-06
BA	Igrapiúna	29134570002	2025-05-03	GRAZINA	wild – free‑living	Ruled-out case	2025-05-08
SC	Guatambú	42066520038	2025-05-07	GALINHA	domestic – subsistence	Ruled-out case	2025-05-09
RS	Maratá	43117910008	2025-05-07	PERU	domestic – commercial	Ruled-out case	2025-05-09
RS	Montenegro	43124010038	2025-05-12	GALINHA	domestic – commercial	HPAI outbreak	2025-05-15
RS	Sapucaia do Sul	43200080016	2025-05-12	CISNE NEGRO	wild – captive	HPAI outbreak	2025-05-15
MG	Sabará	31567000002	2025-05-14	GALINHA	domestic – subsistence	Ruled-out case	2025-05-17
SE	Gracho Cardoso	28026010003	2025-05-16	GALINHA	domestic – subsistence	Ruled-out case	2025-05-19
RS	Triunfo	43220040030	2025-05-17	GALINHA	domestic – subsistence	Ruled-out case	2025-05-19
MT	Nova Brasilândia	51062080019	2025-05-15	GALINHA	domestic – subsistence	Ruled-out case	2025-05-19
RS	Estância Velha	43076090012	2025-05-18	GALINHA	domestic – subsistence	Ruled-out case	2025-05-20
SC	Chapecó	42042020132	2025-05-20	GALINHA	domestic – subsistence	Ruled-out case	2025-05-22
SC	Garopaba	42057040019	2025-05-20	QUERO-QUERO	wild – free‑living	Ruled-out case	2025-05-22
RS	Derrubadas	43063200004	2025-05-19	JAÇANÃ	wild – free‑living	Ruled-out case	2025-05-22
RS	Triunfo	43220040032	2025-05-19	GALINHA	domestic – subsistence	Ruled-out case	2025-05-22
RS	Gaurama	43087060008	2025-05-19	GALINHA	domestic – subsistence	Ruled-out case	2025-05-23
PA	Eldorado do Carajás	15029540122	2025-05-19	GALINHA	domestic – subsistence	Ruled-out case	2025-05-23
ES	Castelo	32014070025	2025-05-21	BIGUÁ	wild – free‑living	Ruled-out case	2025-05-23
RS	Porto Alegre	43149020056	2025-05-22	GARÇA-BRANCA-PEQUENA	wild – free‑living	Ruled-out case	2025-05-24
RS	Jaguari	43111060031	2025-05-22	GAVIÃO-CARIJÓ	wild – free‑living	Ruled-out case	2025-05-24
MS	Angélica	50008560018	2025-05-20	GALINHA	domestic – subsistence	Ruled-out case	2025-05-24
MS	Jardim	50050040035	2025-05-22	GALINHA	domestic – subsistence	Ruled-out case	2025-05-24
MG	Belo Horizonte	31062000070	2025-05-22	CISNE NEGRO	wild – captive	Ruled-out case	2025-05-25
PA	Abel Figueiredo	15001310006	2025-05-22	GALINHA	domestic – subsistence	Ruled-out case	2025-05-25
MG	Belo Horizonte	31062000071	2025-05-22	GALINHA	domestic – subsistence	Ruled-out case	2025-05-25
SC	Concórdia	42043010254	2025-05-21	GALINHA	domestic – subsistence	Ruled-out case	2025-05-25
SC	Ipumirim	42077000102	2025-05-17	GALINHA	domestic – commercial	Ruled-out case	2025-05-25
SC	Tigrinhos	42179560037	2025-05-23	GALINHA	domestic – subsistence	Ruled-out case	2025-05-25
RS	Capela de Santana	43046890005	2025-05-21	GALINHA	domestic – subsistence	Ruled-out case	2025-05-25
GO	Barro Alto	52032030001	2025-05-22	GALINHA	domestic – subsistence	Ruled-out case	2025-05-25
MG	Mateus Leme	31407040011	2025-05-23	CISNE NEGRO	wild – captive	HPAI outbreak	2025-05-25
RS	Canoas	43046060029	2025-05-24	POMBO	wild – free‑living	Ruled-out case	2025-05-27
RS	Triunfo	43220040033	2025-05-24	GALINHA	domestic – subsistence	Ruled-out case	2025-05-27
PA	Eldorado do Carajás	15029540124	2025-05-21	GALINHA	domestic – subsistence	Ruled-out case	2025-05-28
TO	Aguiarnópolis	17003010004	2025-05-15	GALINHA	domestic – commercial	Ruled-out case	2025-05-28
CE	Salitre	23119590009	2025-05-06	GALINHA	domestic – subsistence	Ruled-out case	2025-05-28
RS	Montenegro	43124010041	2025-05-20	JOÃO DE BARRO	wild – free‑living	HPAI outbreak	2025-05-28
AM	Manacapuru	13025040010	2025-05-26	MARRECO, PATO	domestic – subsistence	Ruled-out case	2025-05-29
CE	Icapuí	23053570005	2025-05-21	BATUIRUÇU-DE-AXILA-PRETA	wild – free‑living	Ruled-out case	2025-05-29
CE	Quixadá	23113060184	2025-05-22	GALINHA	domestic – subsistence	Ruled-out case	2025-05-29
BA	Aurelino Leal	29024010003	2025-05-22	GALINHA	domestic – subsistence	Ruled-out case	2025-05-29
BA	Ilhéus	29136060024	2025-05-21	POMBO	wild – free‑living	Ruled-out case	2025-05-29
MS	Amambai	50006090031	2025-05-26	GALINHA, PATO	domestic – subsistence	Ruled-out case	2025-05-29
RJ	Armação dos Búzios	33002330004	2025-05-25	TRINTA-RÉIS-DE-BANDO	wild – free‑living	Ruled-out case	2025-05-30
MG	Belo Horizonte	31062000072	2025-05-28	POMBA-ASA-BRANCA	wild – free‑living	Ruled-out case	2025-05-31
MG	Igarapé	31301010005	2025-05-28	GALINHA	domestic – subsistence	Ruled-out case	2025-05-31
SP	Guarulhos	35188000007	2025-05-28	GARÇA-BRANCA-GRANDE	wild – free‑living	Ruled-out case	2025-05-31
MS	Paraíso das Águas	50062750036	2025-05-28	GALINHA, GALINHA-D'ANGOLA	domestic – subsistence	Ruled-out case	2025-05-31
MG	Bom Despacho	31074060032	2025-05-29	GALINHA	domestic – commercial	Ruled-out case	2025-06-02
MG	Lagoa da Prata	31372050008	2025-05-29	GALINHA	domestic – subsistence	Ruled-out case	2025-06-02
MG	Mateus Leme	31407040014	2025-05-30	GALINHA	domestic – subsistence	Ruled-out case	2025-06-02
MG	Ribeirão das Neves	31546060003	2025-05-29	GALINHA	domestic – subsistence	Ruled-out case	2025-06-02
RS	Anta Gorda	43007030025	2025-05-26	GALINHA	domestic – commercial	Ruled-out case	2025-06-02
MG	Belo Horizonte	31062000073	2025-05-29	POMBO	wild – free‑living	Ruled-out case	2025-06-03
MG	Divinópolis	31223060020	2025-05-31	GALINHA	domestic – subsistence	Ruled-out case	2025-06-03
MG	Santo Antônio do Monte	31604050047	2025-05-30	POMBO	wild – free‑living	Ruled-out case	2025-06-03
DF	Brasília	53001080561	2025-05-28	IRERÊ	wild – free‑living	HPAI outbreak	2025-06-03
CE	Quixeramobim	23114050133	2025-05-29	GALINHA, PATO	domestic – subsistence	Ruled-out case	2025-06-04
MG	Novo Cruzeiro	31453070008	2025-05-31	GALINHA	domestic – subsistence	Ruled-out case	2025-06-04
MG	Itatiaiuçu	31337090001	2025-06-02	GALINHA	domestic – subsistence	Ruled-out case	2025-06-05
PA	Rurópolis	15061950014	2025-06-03	GARIBALDI	wild – free‑living	Ruled-out case	2025-06-06
AP	Macapá	16003030047	2025-06-02	GALINHA	domestic – subsistence	Ruled-out case	2025-06-06
BA	Itajuípe	29155020005	2025-05-29	GALINHA	domestic – subsistence	Ruled-out case	2025-06-06
SP	Santos	35485000010	2025-06-04	GARÇA-BRANCA-GRANDE	wild – free‑living	Ruled-out case	2025-06-06
RS	Capela de Santana	43046890006	2025-06-03	GALINHA	domestic – subsistence	Ruled-out case	2025-06-06
RS	Westfalia	43237700026	2025-06-03	GALINHA	domestic – commercial	Ruled-out case	2025-06-06
AM	Lábrea	13024050005	2025-06-03	GALINHA	domestic – subsistence	Ruled-out case	2025-06-07
PA	Castanhal	15024000122	2025-06-04	GALINHA	domestic – subsistence	Ruled-out case	2025-06-07
MG	Belo Horizonte	31062000075	2025-06-05	CORUJA-ORELHUDA	wild – free‑living	Ruled-out case	2025-06-07
MT	Campinápolis	51026030003	2025-06-03	GALINHA	domestic – subsistence	HPAI outbreak	2025-06-07
PA	Itaituba	15036060016	2025-06-03	GALINHA	domestic – subsistence	Ruled-out case	2025-06-09
MG	Florestal	31260000065	2025-06-05	CARCARÁ	wild – free‑living	Ruled-out case	2025-06-09
ES	Alegre	32002010015	2025-06-05	GALINHA	domestic – subsistence	Ruled-out case	2025-06-09
SC	Caçador	42030060034	2025-06-06	GALINHA	domestic – subsistence	Ruled-out case	2025-06-09
RS	Viamão	43230020066	2025-06-06	GALINHA	domestic – subsistence	Ruled-out case	2025-06-09
PA	Parauapebas	15055360036	2025-06-06	GALINHA	domestic – subsistence	Ruled-out case	2025-06-10
GO	Goiânia	52087070010	2025-06-08	CISNE NEGRO	wild – captive	Ruled-out case	2025-06-11
BA	Alcobaça	29008010004	2025-06-06	TRINTA-RÉIS-ESCURO	wild – free‑living	Ruled-out case	2025-06-12
BA	Mata de São João	29210050011	2025-06-09	PATO	domestic – subsistence	Ruled-out case	2025-06-12
BA	Utinga	29328040001	2025-06-06	GRALHA-CANCÃ	wild – free‑living	Ruled-out case	2025-06-12
MT	Cuiabá	51034030076	2025-06-09	GALINHA	domestic – subsistence	Ruled-out case	2025-06-12
GO	Montes Claros de Goiás	52137070009	2025-06-09	GALINHA	domestic – subsistence	Ruled-out case	2025-06-12
PA	Belém	15014020021	2025-06-11	MUTUM-CAVALO	wild – free‑living	Ruled-out case	2025-06-13
BA	Feira de Santana	29108000041	2025-06-09	GALINHA	domestic – subsistence	Ruled-out case	2025-06-13
MG	Sacramento	31569080010	2025-06-11	GALINHA	domestic – subsistence	Ruled-out case	2025-06-13
MG	São Joaquim de Bicas	31629220005	2025-06-11	GALINHA	domestic – subsistence	Ruled-out case	2025-06-13
RJ	Angra dos Reis	33001000008	2025-06-04	ALBATROZ-DE-SOBRANCELHA	wild – free‑living	Ruled-out case	2025-06-13
SP	Mogi das Cruzes	35306070012	2025-06-10	BIGUÁ	wild – free‑living	Ruled-out case	2025-06-13
MT	Tesouro	51081050006	2025-06-11	GALINHA	domestic – subsistence	Ruled-out case	2025-06-13
SP	Diadema	35138010001	2025-06-10	MARRECA-CANELEIRA	wild – free‑living	HPAI outbreak	2025-06-13
GO	Santo Antônio da Barra	52197120095	2025-06-09	GALINHA	domestic – subsistence	HPAI outbreak	2025-06-13
RS	União da Serra	43223500027	2025-06-12	GALINHA	domestic – commercial	Ruled-out case	2025-06-14
MT	Alta Floresta	51002500014	2025-06-12	GALINHA	domestic – subsistence	Ruled-out case	2025-06-14
MT	Campinápolis	51026030004	2025-06-12	GALINHA	domestic – subsistence	Ruled-out case	2025-06-14
MS	Terenos	50080080051	2025-06-12	GALINHA	domestic – subsistence	Ruled-out case	2025-06-17
CE	Cedro	23038080025	2025-06-11	GALINHA	domestic – subsistence	Ruled-out case	2025-06-18
ES	Linhares	32032050068	2025-06-16	MAÇARICO-BRANCO	wild – free‑living	Ruled-out case	2025-06-18
ES	Serra	32050020076	2025-06-16	GALINHA	domestic – subsistence	Ruled-out case	2025-06-18
ES	Vila Velha	32052000042	2025-06-16	CORUJA-DAS-TORRES	wild – free‑living	Ruled-out case	2025-06-18
RS	São Valentim	43197030015	2025-06-14	POMBO	wild – free‑living	Ruled-out case	2025-06-18
RR	Alto Alegre	14000500055	2025-06-13	GALINHA	domestic – subsistence	Ruled-out case	2025-06-20
PE	Palmeirina	26101030011	2025-06-18	GALINHA	domestic – commercial	Ruled-out case	2025-06-20
BA	Morro do Chapéu	29217080003	2025-06-16	BIGUÁ	wild – free‑living	Ruled-out case	2025-06-20
MT	General Carneiro	51039080012	2025-06-17	GALINHA	domestic – subsistence	Ruled-out case	2025-06-20
GO	Nova Aurora	52148040001	2025-06-18	GALINHA	domestic – subsistence	Ruled-out case	2025-06-20
SP	Jaboticabal	35243030016	2025-06-17	MARRECA-CABOCLA	wild – free‑living	HPAI outbreak	2025-06-21
PA	Garrafão do Norte	15030770023	2025-06-18	GALINHA, GANSO-CHINÊS, GALINHA-D'ANGOLA E PATO	domestic – subsistence	Ruled-out case	2025-06-23
MS	Anaurilândia	50008070016	2025-06-18	CARCARÁ	wild – free‑living	Ruled-out case	2025-06-23
SP	Lençóis Paulista	35268030006	2025-06-18	POMBO	wild – free‑living	Ruled-out case	2025-06-24
SP	Poá	35398060002	2025-06-18	PATO-DO-MATO	wild – free‑living	Ruled-out case	2025-06-24
ES	Nova Venécia	32039080027	2025-06-20	GALINHA	domestic – subsistence	Ruled-out case	2025-06-25
MG	Bambuí	31051030022	2025-06-20	POMBO	wild – free‑living	Ruled-out case	2025-06-26
MG	Simão Pereira	31675090004	2025-06-21	GRALHA-AZUL	wild – free‑living	Ruled-out case	2025-06-26
CE	Mulungu	23091020001	2025-06-18	GALINHA	domestic – subsistence	Ruled-out case	2025-06-27
SP	Mogi das Cruzes	35306070014	2025-06-25	MARRECA-ANANAÍ	wild – free‑living	Ruled-out case	2025-06-27
RS	Canoas	43046060033	2025-06-23	SARACURA-CARIJÓ	wild – captive	Ruled-out case	2025-06-27
RS	Porto Alegre	43149020057	2025-06-23	PATO-DO-MATO	wild – free‑living	Ruled-out case	2025-06-27
ES	São Mateus	32049060022	2025-06-23	IRERÊ	wild – free‑living	HPAI outbreak	2025-06-27
RS	Nova Roma do Sul	43133590016	2025-06-26	PERU	domestic – commercial	Ruled-out case	2025-06-28
RS	Machadinho	43117000019	2025-06-27	GALINHA	domestic – commercial	Ruled-out case	2025-06-29
MT	Água Boa	51002010040	2025-06-26	GALINHA	domestic – subsistence	Ruled-out case	2025-06-30
GO	Luziânia	52125010008	2025-06-29	GALINHA	domestic – subsistence	Ruled-out case	2025-07-02
ES	Irupi	32026520015	2025-07-02	GALINHA	domestic – subsistence	Ruled-out case	2025-07-04
MS	Bonito	50022090067	2025-07-01	GALINHA	domestic – subsistence	Ruled-out case	2025-07-04
SP	São Paulo	35503080029	2025-06-30	IRERÊ	wild – free‑living	HPAI outbreak	2025-07-04
RS	Quinze de Novembro	43153540111	2024-08-24	GALINHA	domestic – commercial	Ruled-out case	-
SC	Meleiro	42108030024	2025-07-06	GALINHA	domestic	Ongoing investigation	-
PA	Eldorado do Carajás	15029540127	2025-07-03	GALINHA	domestic	Ongoing investigation	-
ES	Linhares	32032050069	2025-07-05	PARDAL	wild	Ongoing investigation	-

## Sheet: Cleaned_DB_0725
Federal Unit (FU)	Municipality	FU_Municipality	Occurrence	date of initial consultation (Day/Month/Year)	date of conclusive diagnosis (Day/Month/year)	primary species	Scientific name	GROUP	domestic – commercial	domestic – subsistence	wild – captive	wild – free‑living	Ruled-out case	HPAI outbreak	Ongoing investigation
AL	Mata Grande	AL_Mata Grande	27050020004	2022-03-25	2022-04-14	GALINHA	Gallus gallus	DOMESTIC_BIRD	0	1	0	0	1	0	0
AL	Maceió	AL_Maceió	27043020028	2023-05-19	2023-05-24	PARDELA-DE-BARRETE	Ardenna gravis	MARINE_BIRD	0	0	0	1	1	0	0
AL	Maceió	AL_Maceió	27043020029	2023-05-23	2023-05-25	GARÇA-BRANCA-PEQUENA	Egretta thula	AQUATIC_BIRD	0	0	0	1	1	0	0
AL	Maceió	AL_Maceió	27043020030	2023-05-23	2023-05-25	CAGARRA-GRANDE	Calonectris borealis	MARINE_BIRD	0	0	0	1	1	0	0
AL	Marechal Deodoro	AL_Marechal Deodoro	27047080019	2023-05-24	2023-05-27	GALINHA	Gallus gallus	DOMESTIC_BIRD	0	1	0	0	1	0	0
AL	Passo de Camaragibe	AL_Passo de Camaragibe	27065050005	2023-05-24	2023-05-27	CAGARRA-GRANDE	Calonectris borealis	MARINE_BIRD	0	0	0	1	1	0	0
AL	Santana do Ipanema	AL_Santana do Ipanema	27080060003	2023-05-22	2023-05-27	GALINHA	Gallus gallus	DOMESTIC_BIRD	0	1	0	0	1	0	0
AL	Barra de São Miguel	AL_Barra de São Miguel	27006070001	2023-05-27	2023-05-31	ALBATROZ-DE-CABEÇA-BRANCA	Thalassarche cauta	MARINE_BIRD	0	0	0	1	1	0	0
AL	Maceió	AL_Maceió	27043020031	2023-05-26	2023-05-31	CAGARRA-GRANDE	Calonectris borealis	MARINE_BIRD	0	0	0	1	1	0	0
AL	Maceió	AL_Maceió	27043020033	2023-06-08	2023-06-14	BOBO-PEQUENO	Puffinus puffinus	MARINE_BIRD	0	0	0	1	1	0	0
AM	Iranduba	AM_Iranduba	13018520006	2023-02-10	2023-03-03	PATO	Anas platyrhynchos domesticus	DOMESTIC_BIRD	0	1	0	0	1	0	0
AM	Iranduba	AM_Iranduba	13018520007	2023-05-30	2023-06-03	GALINHA	Gallus gallus	DOMESTIC_BIRD	0	1	0	0	1	0	0
AM	Rio Preto da Eva	AM_Rio Preto da Eva	13035690002	2023-06-24	2023-07-14	GALINHA	Gallus gallus	DOMESTIC_BIRD	0	1	0	0	1	0	0
AM	Careiro da Várzea	AM_Careiro da Várzea	13011590028	2023-10-07	2023-10-16	GALINHA	Gallus gallus	DOMESTIC_BIRD	0	1	0	0	1	0	0
AM	Tefé	AM_Tefé	13042030003	2023-10-03	2023-10-21	BOTO-COR-DE-ROSA	Inia geoffrensis	MARINE_MAMMAL	0	0	0	1	1	0	0
AM	Careiro	AM_Careiro	13011000005	2023-10-20	2023-10-26	GALINHA	Gallus gallus	DOMESTIC_BIRD	0	1	0	0	1	0	0
AM	Careiro	AM_Careiro	13011000006	2023-10-26	2023-11-13	GALINHA	Gallus gallus	DOMESTIC_BIRD	0	1	0	0	1	0	0
AM	Manaus	AM_Manaus	13026030035	2023-11-22	2023-11-25	GALINHA, PATO	Gallus gallus	DOMESTIC_BIRD	0	1	0	0	1	0	0
AP	Porto Grande	AP_Porto Grande	16005350014	2023-06-14	2023-06-22	GALINHA	Gallus gallus	DOMESTIC_BIRD	0	1	0	0	1	0	0
AP	Oiapoque	AP_Oiapoque	16005010008	2023-06-21	2023-07-06	GALINHA	Gallus gallus	DOMESTIC_BIRD	0	1	0	0	1	0	0
BA	Quixabeira	BA_Quixabeira	29259310001	2022-04-13	2022-05-05	GALINHA	Gallus gallus	DOMESTIC_BIRD	0	1	0	0	1	0	0
BA	Camaçari	BA_Camaçari	29057010004	2022-10-24	2022-11-30	POMBO	Columba palumbus	LAND_BIRD	0	0	0	1	1	0	0
BA	Lauro de Freitas	BA_Lauro de Freitas	29192070002	2022-12-07	2022-12-21	GAIVOTÃO	Larus dominicanus	MARINE_BIRD	0	0	0	1	1	0	0
BA	Sento Sé	BA_Sento Sé	29302040001	2023-03-02	2023-04-11	AVOANTE	Zenaida auriculata	LAND_BIRD	0	0	0	1	1	0	0
BA	Salvador	BA_Salvador	29274080032	2023-04-25	2023-04-28	BOBO-PEQUENO	Puffinus puffinus	MARINE_BIRD	0	0	0	1	1	0	0
BA	Igrapiúna	BA_Igrapiúna	29134570001	2023-05-23	2023-05-26	GALINHA	Gallus gallus	DOMESTIC_BIRD	0	1	0	0	1	0	0
BA	Salvador	BA_Salvador	29274080030	2023-05-25	2023-05-29	CAGARRA-GRANDE	Calonectris borealis	MARINE_BIRD	0	0	0	1	1	0	0
BA	Salvador	BA_Salvador	29274080031	2023-05-29	2023-05-31	CAGARRA-GRANDE	Calonectris borealis	MARINE_BIRD	0	0	0	1	1	0	0
BA	Curaçá	BA_Curaçá	29099010006	2023-05-29	2023-06-03	GALINHA	Gallus gallus	DOMESTIC_BIRD	0	1	0	0	1	0	0
BA	Salvador	BA_Salvador	29274080033	2023-06-03	2023-06-07	CARCARÁ	Caracara plancus	LAND_BIRD	0	0	0	1	1	0	0
BA	Caravelas	BA_Caravelas	29069070002	2023-06-02	2023-06-07	TRINTA-RÉIS-REAL	Thalasseus maximus	MARINE_BIRD	0	0	0	1	0	1	0
BA	Prado	BA_Prado	29255010008	2023-06-07	2023-06-15	TRINTA-RÉIS-REAL	Thalasseus maximus	MARINE_BIRD	0	0	0	1	0	1	0
BA	Alcobaça	BA_Alcobaça	29008010001	2023-06-20	2023-06-24	TRINTA-RÉIS-REAL	Thalasseus maximus	MARINE_BIRD	0	0	0	1	0	1	0
BA	Salvador	BA_Salvador	29274080035	2023-06-22	2023-06-30	ALBATROZ-DE-NARIZ-AMARELO	Thalassarche carteri	MARINE_BIRD	0	0	0	1	1	0	0
BA	Porto Seguro	BA_Porto Seguro	29253030004	2023-06-23	2023-06-30	TRINTA-RÉIS-DE-BANDO	Thalasseus acuflavidus	MARINE_BIRD	0	0	0	1	0	1	0
BA	Ilhéus	BA_Ilhéus	29136060008	2023-06-29	2023-07-03	CABURÉ	Glaucidium brasilianum	LAND_BIRD	0	0	0	1	1	0	0
BA	Salvador	BA_Salvador	29274080036	2023-06-30	2023-07-03	ATOBÁ-GRANDE	Sula dactylatra	MARINE_BIRD	0	0	0	1	1	0	0
BA	Prado	BA_Prado	29255010009	2023-07-08	2023-07-11	GAVIÃOZINHO	Gampsonyx swainsonii	LAND_BIRD	0	0	0	1	1	0	0
BA	Salvador	BA_Salvador	29274080037	2023-07-17	2023-07-21	BALEIA JUBARTE	Megaptera novaeangliae	MARINE_MAMMAL	0	0	0	1	1	0	0
BA	Governador Mangabeira	BA_Governador Mangabeira	29116000008	2023-07-24	2023-07-29	ROLINHA-ROXA	Columbina talpacoti	LAND_BIRD	0	0	0	1	1	0	0
BA	Candeias	BA_Candeias	29065010006	2023-08-09	2023-08-12	GALINHA	Gallus gallus	DOMESTIC_BIRD	0	1	0	0	1	0	0
BA	Ilhéus	BA_Ilhéus	29136060009	2023-08-10	2023-08-12	GAVIÃO-PRETO	Buteogallus urubitinga	LAND_BIRD	0	0	0	1	1	0	0
BA	Mata de São João	BA_Mata de São João	29210050005	2023-08-25	2023-08-29	GAVIÃO-CARIJÓ	Rupornis magnirostris	LAND_BIRD	0	0	0	1	1	0	0
BA	Alcobaça	BA_Alcobaça	29008010002	2023-09-01	2023-09-06	ATOBÁ-PARDO	Sula leucogaster	MARINE_BIRD	0	0	0	1	1	0	0
BA	Caravelas	BA_Caravelas	29069070003	2023-09-03	2023-09-06	ATOBÁ-GRANDE	Sula dactylatra	MARINE_BIRD	0	0	0	1	1	0	0
BA	Caravelas	BA_Caravelas	29069070004	2023-09-03	2023-09-06	RABO-DE-PALHA-DE-BICO-VERMELHO	Phaethon aethereus	MARINE_BIRD	0	0	0	1	1	0	0
BA	Ilhéus	BA_Ilhéus	29136060010	2023-09-11	2023-09-15	BOBO-PEQUENO	Puffinus puffinus	MARINE_BIRD	0	0	0	1	1	0	0
BA	Ilhéus	BA_Ilhéus	29136060011	2023-09-30	2023-10-06	PERIQUITO-REI	Eupsittula aurea	LAND_BIRD	0	0	0	1	1	0	0
BA	Ilhéus	BA_Ilhéus	29136060012	2023-09-30	2023-10-06	PERIQUITO-REI	Eupsittula aurea	LAND_BIRD	0	0	0	1	1	0	0
BA	Barreiras	BA_Barreiras	29032010043	2023-12-06	2023-12-14	GARÇA-VAQUEIRA	Bubulcus ibis	AQUATIC_BIRD	0	0	0	1	1	0	0
BA	Ilhéus	BA_Ilhéus	29136060013	2023-12-13	2023-12-20	BOBO-PEQUENO	Puffinus puffinus	MARINE_BIRD	0	0	0	1	1	0	0
CE	Morada Nova	CE_Morada Nova	23087080139	2023-04-19	2023-05-04	GALINHA	Gallus gallus	DOMESTIC_BIRD	0	1	0	0	1	0	0
CE	Paramoti	CE_Paramoti	23104070007	2023-05-29	2023-06-03	GALINHA	Gallus gallus	DOMESTIC_BIRD	0	1	0	0	1	0	0
CE	Icapuí	CE_Icapuí	23053570003	2023-06-16	2023-06-22	GALINHA	Gallus gallus	DOMESTIC_BIRD	0	1	0	0	1	0	0
CE	Aracati	CE_Aracati	23011090004	2023-08-28	2023-09-01	TRINTA-RÉIS-ESCURO	Anous stolidus	MARINE_BIRD	0	0	0	1	1	0	0
CE	Fortaleza	CE_Fortaleza	23044000040	2023-09-26	2023-09-29	PATO-DO-MATO	Cairina moschata	AQUATIC_BIRD	0	0	0	1	1	0	0
CE	Chorozinho	CE_Chorozinho	23039560025	2023-11-13	2023-11-23	GALINHA	Gallus gallus	DOMESTIC_BIRD	0	1	0	0	1	0	0
CE	Quixeramobim	CE_Quixeramobim	23114050097	2023-10-26	2023-11-23	GALINHA	Gallus gallus	DOMESTIC_BIRD	0	1	0	0	1	0	0
DF	Brasília	DF_Brasília	53001080344	2023-05-29	2023-05-31	URUTAU	Nyctibius griseus	LAND_BIRD	0	0	0	1	1	0	0
DF	Brasília	DF_Brasília	53001080361	2023-07-31	2023-08-03	POMBO	Columba palumbus	LAND_BIRD	0	0	0	1	1	0	0
DF	Brasília	DF_Brasília	53001080387	2023-10-31	2023-11-03	BEM-TE-VI	Pitangus sulphuratus	LAND_BIRD	0	0	0	1	1	0	0
ES	Cariacica	ES_Cariacica	32013080008	2023-05-10	2023-05-15	ATOBÁ-PARDO	Sula leucogaster	MARINE_BIRD	0	0	1	0	0	1	0
ES	Marataízes	ES_Marataízes	32033200004	2023-05-10	2023-05-15	TRINTA-RÉIS-DE-BANDO	Thalasseus acuflavidus	MARINE_BIRD	0	0	0	1	0	1	0
ES	Vitória	ES_Vitória	32053090018	2023-05-16	2023-05-15	TRINTA-RÉIS-DE-BANDO	Thalasseus acuflavidus	MARINE_BIRD	0	0	0	1	0	1	0
ES	Nova Venécia	ES_Nova Venécia	32039080016	2023-05-16	2023-05-19	TRINTA-RÉIS-REAL	Thalasseus maximus	MARINE_BIRD	0	0	0	1	0	1	0
ES	Pancas	ES_Pancas	32040050011	2023-05-17	2023-05-22	GALINHA	Gallus gallus	DOMESTIC_BIRD	0	1	0	0	1	0	0
ES	Vitória	ES_Vitória	32053090020	2023-05-19	2023-05-24	TRINTA-RÉIS-DE-BANDO	Thalasseus acuflavidus	MARINE_BIRD	0	0	0	1	1	0	0
ES	Itapemirim	ES_Itapemirim	32028010007	2023-05-17	2023-05-24	TRINTA-RÉIS-DE-BANDO	Thalasseus acuflavidus	MARINE_BIRD	0	0	0	1	0	1	0
ES	Linhares	ES_Linhares	32032050036	2023-05-17	2023-05-24	TRINTA-RÉIS-DE-BANDO	Thalasseus acuflavidus	MARINE_BIRD	0	0	0	1	0	1	0
ES	Vitória	ES_Vitória	32053090019	2023-05-17	2023-05-24	TRINTA-RÉIS-DE-BANDO	Thalasseus acuflavidus	MARINE_BIRD	0	0	0	1	0	1	0
ES	Serra	ES_Serra	32050020038	2023-05-19	2023-05-26	CORUJINHA-DO-MATO	Megascops choliba	LAND_BIRD	0	0	0	1	0	1	0
ES	São Gabriel da Palha	ES_São Gabriel da Palha	32047080007	2023-05-23	2023-05-27	GALINHA	Gallus gallus	DOMESTIC_BIRD	0	1	0	0	1	0	0
ES	Piúma	ES_Piúma	32042030005	2023-05-24	2023-05-30	TRINTA-RÉIS-BOREAL	Sterna hirundo	MARINE_BIRD	0	0	0	1	0	1	0
ES	Afonso Cláudio	ES_Afonso Cláudio	32001020015	2023-05-26	2023-05-31	GALINHA	Gallus gallus	DOMESTIC_BIRD	0	1	0	0	1	0	0
ES	Mimoso do Sul	ES_Mimoso do Sul	32034030023	2023-05-26	2023-05-31	GARÇA-BRANCA-PEQUENA	Egretta thula	AQUATIC_BIRD	0	0	0	1	1	0	0
ES	Santa Teresa	ES_Santa Teresa	32046090020	2023-05-25	2023-05-31	GAVIÃO-CARIJÓ	Rupornis magnirostris	LAND_BIRD	0	0	0	1	1	0	0
ES	Guarapari	ES_Guarapari	32024050015	2023-05-27	2023-06-01	TRINTA-RÉIS-DE-BANDO	Thalasseus acuflavidus	MARINE_BIRD	0	0	0	1	0	1	0
ES	Marataízes	ES_Marataízes	32033200005	2023-05-25	2023-06-01	TRINTA-RÉIS-REAL	Thalasseus maximus	MARINE_BIRD	0	0	0	1	0	1	0
ES	Marataízes	ES_Marataízes	32033200006	2023-05-26	2023-06-01	TRINTA-RÉIS-DE-BANDO	Thalasseus acuflavidus	MARINE_BIRD	0	0	0	1	0	1	0
ES	Marataízes	ES_Marataízes	32033200007	2023-05-27	2023-06-01	BIGUÁ	Phalacrocorax brasilianus	MARINE_BIRD	0	0	0	1	0	1	0
ES	Piúma	ES_Piúma	32042030006	2023-05-30	2023-06-03	POMBA-ASA-BRANCA	Patagioenas picazuro	LAND_BIRD	0	0	0	1	1	0	0
ES	Vila Velha	ES_Vila Velha	32052000015	2023-05-29	2023-06-03	TRINTA-RÉIS-DE-BANDO	Thalasseus acuflavidus	MARINE_BIRD	0	0	0	1	0	1	0
ES	Vila Velha	ES_Vila Velha	32052000016	2023-05-31	2023-06-03	GAIVOTA-DE-CABEÇA-CINZA	Chroicocephalus cirrocephalus	MARINE_BIRD	0	0	0	1	0	1	0
ES	Cariacica	ES_Cariacica	32013080010	2023-06-02	2023-06-07	TRINTA-RÉIS-DE-BANDO	Thalasseus acuflavidus	MARINE_BIRD	0	0	0	1	0	1	0
ES	Guarapari	ES_Guarapari	32024050016	2023-06-01	2023-06-07	TRINTA-RÉIS-DE-BANDO	Thalasseus acuflavidus	MARINE_BIRD	0	0	0	1	0	1	0
ES	Itapemirim	ES_Itapemirim	32028010009	2023-06-01	2023-06-07	GAVIÃO-PRETO	Buteogallus urubitinga	LAND_BIRD	0	0	0	1	0	1	0
ES	Vila Velha	ES_Vila Velha	32052000017	2023-06-02	2023-06-07	TRINTA-RÉIS-DE-BANDO	Thalasseus acuflavidus	MARINE_BIRD	0	0	0	1	0	1	0
ES	Vitória	ES_Vitória	32053090022	2023-06-04	2023-06-07	TRINTA-RÉIS-REAL	Thalasseus maximus	MARINE_BIRD	0	0	0	1	0	1	0
ES	Anchieta	ES_Anchieta	32004090026	2023-06-07	2023-06-16	TRINTA-RÉIS-DE-BANDO	Thalasseus acuflavidus	MARINE_BIRD	0	0	0	1	0	1	0
ES	Piúma	ES_Piúma	32042030007	2023-06-11	2023-06-16	TRINTA-RÉIS-REAL	Thalasseus maximus	MARINE_BIRD	0	0	0	1	0	1	0
ES	Vila Velha	ES_Vila Velha	32052000019	2023-06-08	2023-06-16	TRINTA-RÉIS-DE-BICO-VERMELHO	Sterna hirundinacea	MARINE_BIRD	0	0	0	1	0	1	0
ES	Vila Velha	ES_Vila Velha	32052000021	2023-06-08	2023-06-16	TRINTA-RÉIS-REAL	Thalasseus maximus	MARINE_BIRD	0	0	0	1	0	1	0
ES	Vila Velha	ES_Vila Velha	32052000020	2023-06-08	2023-06-17	GAVIÃO-CARIJÓ	Rupornis magnirostris	LAND_BIRD	0	0	0	1	0	1	0
ES	Castelo	ES_Castelo	32014070016	2023-06-13	2023-06-22	GANSO	Anser anser	DOMESTIC_BIRD	0	1	0	0	1	0	0
ES	Marataízes	ES_Marataízes	32033200008	2023-06-16	2023-06-22	GALINHA	Gallus gallus	DOMESTIC_BIRD	0	1	0	0	1	0	0
ES	Vila Velha	ES_Vila Velha	32052000024	2023-06-16	2023-06-22	TRINTA-RÉIS-DE-BANDO	Thalasseus acuflavidus	MARINE_BIRD	0	0	0	1	0	1	0
ES	Vitória	ES_Vitória	32053090025	2023-06-20	2023-06-26	CARCARÁ	Caracara plancus	LAND_BIRD	0	0	0	1	0	1	0
ES	Serra	ES_Serra	32050020042	2023-06-22	2023-06-27	GANSO	Anser anser	DOMESTIC_BIRD	0	1	0	0	0	1	0
ES	Serra	ES_Serra	32050020043	2023-06-29	2023-07-03	GALINHA	Gallus gallus	DOMESTIC_BIRD	0	1	0	0	1	0	0
ES	Aracruz	ES_Aracruz	32006070020	2023-06-28	2023-07-04	TRINTA-RÉIS-DE-BANDO	Thalasseus acuflavidus	MARINE_BIRD	0	0	0	1	0	1	0
ES	Aracruz	ES_Aracruz	32006070021	2023-07-10	2023-07-13	CARCARÁ	Caracara plancus	LAND_BIRD	0	0	0	1	1	0	0
ES	Linhares	ES_Linhares	32032050039	2023-07-10	2023-07-13	CORUJINHA-DO-MATO	Megascops choliba	LAND_BIRD	0	0	0	1	1	0	0
ES	Venda Nova do Imigrante	ES_Venda Nova do Imigrante	32050690009	2023-07-04	2023-07-13	CARRAPATEIRO	Milvago chimachima	LAND_BIRD	0	0	0	1	1	0	0
ES	Alfredo Chaves	ES_Alfredo Chaves	32003000015	2023-07-11	2023-07-14	GALINHA	Gallus gallus	DOMESTIC_BIRD	0	1	0	0	1	0	0
ES	Domingos Martins	ES_Domingos Martins	32019020033	2023-07-12	2023-07-24	CORUJA-PRETA	Strix huhula	LAND_BIRD	0	0	0	1	1	0	0
ES	Linhares	ES_Linhares	32032050040	2023-07-13	2023-07-25	PAPAGAIO-VERDADEIRO	Amazona aestiva	LAND_BIRD	0	0	0	1	1	0	0
ES	Guarapari	ES_Guarapari	32024050019	2023-07-28	2023-08-03	CORUJA-BURAQUEIRA	Athene cunicularia	LAND_BIRD	0	0	0	1	1	0	0
ES	Serra	ES_Serra	32050020046	2023-07-31	2023-08-03	GALINHA	Gallus gallus	DOMESTIC_BIRD	0	1	0	0	1	0	0
ES	Vila Velha	ES_Vila Velha	32052000025	2023-07-21	2023-08-03	BOBO-PEQUENO	Puffinus puffinus	MARINE_BIRD	0	0	0	1	1	0	0
ES	Vila Velha	ES_Vila Velha	32052000026	2023-07-28	2023-08-03	BIGUÁ	Phalacrocorax brasilianus	MARINE_BIRD	0	0	0	1	1	0	0
ES	Vila Velha	ES_Vila Velha	32052000027	2023-08-04	2023-08-09	GALINHA	Gallus gallus	DOMESTIC_BIRD	0	1	0	0	1	0	0
ES	Santa Maria de Jetibá	ES_Santa Maria de Jetibá	32045590012	2023-08-10	2023-08-12	GALINHA	Gallus gallus	DOMESTIC_BIRD	1	0	0	0	1	0	0
ES	Vila Velha	ES_Vila Velha	32052000028	2023-08-16	2023-08-18	GALINHA	Gallus gallus	DOMESTIC_BIRD	0	1	0	0	1	0	0
ES	Guarapari	ES_Guarapari	32024050020	2023-08-18	2023-08-22	GALINHA	Gallus gallus	DOMESTIC_BIRD	0	1	0	0	1	0	0
ES	Fundão	ES_Fundão	32022070011	2023-08-23	2023-08-25	PATO	Anas platyrhynchos domesticus	DOMESTIC_BIRD	0	1	0	0	1	0	0
ES	Santa Teresa	ES_Santa Teresa	32046090024	2023-09-04	2023-09-06	TUCANO-GRANDE	Ramphastos toco	LAND_BIRD	0	0	1	0	1	0	0
ES	Linhares	ES_Linhares	32032050044	2023-09-20	2023-09-12	TRINTA-RÉIS-DE-BANDO	Thalasseus acuflavidus	MARINE_BIRD	0	0	0	1	0	1	0
ES	Jerônimo Monteiro	ES_Jerônimo Monteiro	32031060004	2023-09-11	2023-09-27	GALINHA	Gallus gallus	DOMESTIC_BIRD	0	1	0	0	1	0	0
ES	Vitória	ES_Vitória	32053090029	2023-09-28	2023-10-06	PICA-PAU-DO-CAMPO	Colaptes campestris	LAND_BIRD	0	0	0	1	1	0	0
ES	Linhares	ES_Linhares	32032050047	2023-09-26	2023-10-06	TRINTA-RÉIS-DE-BANDO	Thalasseus acuflavidus	MARINE_BIRD	0	0	0	1	0	1	0
ES	Serra	ES_Serra	32050020049	2023-11-01	2023-11-09	MAÇARICO-RASTEIRINHO	Calidris pusilla	MARINE_BIRD	0	0	0	1	1	0	0
ES	Alegre	ES_Alegre	32002010013	2023-11-21	2023-11-24	GALINHA	Gallus gallus	DOMESTIC_BIRD	0	1	0	0	1	0	0
ES	Vila Velha	ES_Vila Velha	32052000031	2023-11-14	2023-11-24	ATOBÁ-PARDO	Sula leucogaster	MARINE_BIRD	0	0	0	1	1	0	0
ES	Vargem Alta	ES_Vargem Alta	32050360002	2023-11-30	2023-12-02	GALINHA	Gallus gallus	DOMESTIC_BIRD	0	1	0	0	1	0	0
ES	Aracruz	ES_Aracruz	32006070027	2023-12-06	2023-12-15	SOCÓ-DORMINHOCO	Nycticorax nycticorax	AQUATIC_BIRD	0	0	0	1	1	0	0
GO	Goiânia	GO_Goiânia	52087070007	2023-07-07	2023-07-10	ARARA-CANINDÉ	Ara ararauna	LAND_BIRD	0	0	0	1	1	0	0
GO	Piranhas	GO_Piranhas	52172030008	2023-08-11	2023-08-14	GALINHA	Gallus gallus	DOMESTIC_BIRD	0	1	0	0	1	0	0
GO	Buriti Alegre	GO_Buriti Alegre	52039060020	2023-12-27	2023-12-29	GALINHA	Gallus gallus	DOMESTIC_BIRD	0	1	0	0	1	0	0
MA	Raposa	MA_Raposa	21094520004	2023-03-30	2023-04-20	GALINHA	Gallus gallus	DOMESTIC_BIRD	0	1	0	0	1	0	0
MA	Vitorino Freire	MA_Vitorino Freire	21130090067	2023-08-10	2023-08-15	GALINHA	Gallus gallus	DOMESTIC_BIRD	0	1	0	0	1	0	0
MG	Ibiá	MG_Ibiá	31295090002	2022-11-05	2022-01-06	GALINHA	Gallus gallus	DOMESTIC_BIRD	0	1	0	0	1	0	0
MG	Sacramento	MG_Sacramento	31569080002	2022-01-11	2022-01-25	PATO	Anas platyrhynchos domesticus	DOMESTIC_BIRD	0	1	0	0	1	0	0
MG	Juruaia	MG_Juruaia	31369000002	2022-10-05	2022-05-25	GALINHA	Gallus gallus	DOMESTIC_BIRD	1	0	0	0	1	0	0
MG	Moema	MG_Moema	31424030002	2023-01-17	2023-01-20	PERU	Meleagris gallopavo	DOMESTIC_BIRD	0	1	0	0	1	0	0
MG	Itamarandiba	MG_Itamarandiba	31325030011	2023-02-15	2023-02-18	GALINHA	Gallus gallus	DOMESTIC_BIRD	0	1	0	0	1	0	0
MG	Lagoa da Prata	MG_Lagoa da Prata	31372050003	2023-03-08	2023-03-11	GALINHA	Gallus gallus	DOMESTIC_BIRD	0	1	0	0	1	0	0
MG	Uberaba	MG_Uberaba	31701070060	2023-03-21	2023-03-23	GALINHA	Gallus gallus	DOMESTIC_BIRD	1	0	0	0	1	0	0
MG	Belo Horizonte	MG_Belo Horizonte	31062000036	2023-03-27	2023-03-30	GALINHA	Gallus gallus	DOMESTIC_BIRD	0	1	0	0	1	0	0
MG	Pará de Minas	MG_Pará de Minas	31471050104	2023-05-26	2023-06-01	PATO	Anas platyrhynchos domesticus	DOMESTIC_BIRD	0	0	0	1	1	0	0
MG	Juiz de Fora	MG_Juiz de Fora	31367020008	2023-05-30	2023-06-03	ALMA-DE-GATO	Piaya cayana	LAND_BIRD	0	0	0	1	1	0	0
MG	Belo Horizonte	MG_Belo Horizonte	31062000040	2023-06-06	2023-06-09	CORUJA-ORELHUDA	Asio clamator	LAND_BIRD	0	0	0	1	1	0	0
MG	Juiz de Fora	MG_Juiz de Fora	31367020010	2023-06-06	2023-06-09	CORUJINHA-DO-MATO	Megascops choliba	LAND_BIRD	0	0	0	1	1	0	0
MG	Jequitibá	MG_Jequitibá	31357040002	2023-06-25	2023-06-30	AVESTRUZ	Struthio camelus	LAND_BIRD	0	1	0	0	1	0	0
MG	Caetanópolis	MG_Caetanópolis	31099070010	2023-07-01	2023-07-03	ARARA-AZUL	Anodorhynchus hyacinthinus	LAND_BIRD	0	0	0	1	1	0	0
MG	Conceição da Aparecida	MG_Conceição da Aparecida	31171080005	2023-07-04	2023-07-06	GALINHA	Gallus gallus	DOMESTIC_BIRD	0	1	0	0	1	0	0
MG	Belo Horizonte	MG_Belo Horizonte	31062000041	2023-07-11	2023-07-14	CORUJA-BURAQUEIRA	Athene cunicularia	LAND_BIRD	0	0	0	1	1	0	0
MG	Belo Horizonte	MG_Belo Horizonte	31062000042	2023-07-11	2023-07-14	POMBO	Columba palumbus	LAND_BIRD	0	0	0	1	1	0	0
MG	Matozinhos	MG_Matozinhos	31411080004	2023-07-25	2023-07-28	PERU	Meleagris gallopavo	DOMESTIC_BIRD	0	1	0	0	1	0	0
MG	Coromandel	MG_Coromandel	31193020043	2023-07-27	2023-07-29	GALINHA	Gallus gallus	DOMESTIC_BIRD	0	1	0	0	1	0	0
MG	Belo Horizonte	MG_Belo Horizonte	31062000047	2023-08-25	2023-08-29	QUERO-QUERO	Vanellus chilensis	LAND_BIRD	0	0	0	1	1	0	0
MG	Juiz de Fora	MG_Juiz de Fora	31367020011	2023-08-29	2023-09-01	MARACANÃ	Primolius maracana	LAND_BIRD	0	0	0	1	1	0	0
MG	Belo Horizonte	MG_Belo Horizonte	31062000049	2023-09-08	2023-09-11	POMBO	Columba palumbus	LAND_BIRD	0	0	0	1	1	0	0
MG	Belo Horizonte	MG_Belo Horizonte	31062000050	2023-09-13	2023-09-15	URUBU-PRETO	Coragyps atratus	LAND_BIRD	0	0	0	1	1	0	0
MG	Brumadinho	MG_Brumadinho	31090060009	2023-09-19	2023-09-22	GALINHA	Gallus gallus	DOMESTIC_BIRD	0	1	0	0	1	0	0
MG	Itaúna	MG_Itaúna	31338080024	2023-10-03	2023-10-06	GALINHA	Gallus gallus	DOMESTIC_BIRD	0	1	0	0	1	0	0
MG	Patos de Minas	MG_Patos de Minas	31480040039	2023-10-04	2023-10-06	PATO	Anas platyrhynchos domesticus	DOMESTIC_BIRD	0	0	0	1	1	0	0
MG	Belo Horizonte	MG_Belo Horizonte	31062000055	2023-10-20	2023-10-24	TAPICURU	Phimosus infuscatus	AQUATIC_BIRD	0	0	0	1	1	0	0
MG	Limeira do Oeste	MG_Limeira do Oeste	31386250001	2023-10-30	2023-11-01	CURICACA	Theristicus caudatus	AQUATIC_BIRD	0	0	0	1	1	0	0
MG	Uberlândia	MG_Uberlândia	31702060184	2023-11-07	2023-11-09	GALINHA	Gallus gallus	DOMESTIC_BIRD	1	0	0	0	1	0	0
MG	Coronel Murta	MG_Coronel Murta	31195000002	2023-11-08	2023-11-10	GALINHA	Gallus gallus	DOMESTIC_BIRD	0	1	0	0	1	0	0
MG	Belo Horizonte	MG_Belo Horizonte	31062000058	2023-11-30	2023-12-02	POMBO	Columba palumbus	LAND_BIRD	0	0	0	1	1	0	0
MG	Belo Horizonte	MG_Belo Horizonte	31062000059	2023-12-13	2023-12-15	TRINCA-FERRO	Saltator similis	LAND_BIRD	0	0	0	1	1	0	0
MG	São Pedro do Suaçuí	MG_São Pedro do Suaçuí	31641000004	2023-12-14	2023-12-16	GALINHA	Gallus gallus	DOMESTIC_BIRD	0	1	0	0	1	0	0
MS	Amambaí	MS_Amambaí	50006090006	2023-03-09	2023-03-11	GALINHA	Gallus gallus	DOMESTIC_BIRD	0	1	0	0	1	0	0
MS	Amambaí	MS_Amambaí	50006090007	2023-03-09	2023-03-11	GALINHA	Gallus gallus	DOMESTIC_BIRD	0	1	0	0	1	0	0
MS	Amambaí	MS_Amambaí	50006090008	2023-03-09	2023-03-11	GALINHA	Gallus gallus	DOMESTIC_BIRD	0	1	0	0	1	0	0
MS	Miranda	MS_Miranda	50056080025	2023-03-28	2023-03-31	PAPAGAIO-VERDADEIRO	Amazona aestiva	LAND_BIRD	0	0	0	1	1	0	0
MS	Ribas do Rio Pardo	MS_Ribas do Rio Pardo	50071090009	2023-04-06	2023-04-12	GALINHA	Gallus gallus	DOMESTIC_BIRD	0	1	0	0	1	0	0
MS	Dourados	MS_Dourados	50037020043	2023-04-11	2023-04-14	GALINHA	Gallus gallus	DOMESTIC_BIRD	0	1	0	0	1	0	0
MS	Corumbá	MS_Corumbá	50032070049	2023-04-20	2023-04-26	GALINHA	Gallus gallus	DOMESTIC_BIRD	0	1	0	0	1	0	0
MS	Anastácio	MS_Anastácio	50007080020	2023-06-02	2023-06-07	GALINHA	Gallus gallus	DOMESTIC_BIRD	0	1	0	0	1	0	0
MS	Corumbá	MS_Corumbá	50032070053	2023-06-02	2023-06-07	GALINHA	Gallus gallus	DOMESTIC_BIRD	0	1	0	0	1	0	0
MS	Ponta Porã	MS_Ponta Porã	50066060019	2023-06-14	2023-06-16	PATO	Anas platyrhynchos domesticus	DOMESTIC_BIRD	0	1	0	0	1	0	0
MS	Campo Grande	MS_Campo Grande	50027040043	2023-06-30	2023-07-03	GALINHA	Gallus gallus	DOMESTIC_BIRD	0	1	0	0	1	0	0
MS	Rio Verde de Mato Grosso	MS_Rio Verde de Mato Grosso	50074060026	2023-07-07	2023-07-08	GALINHA-D'ANGOLA	Numida meleagris	DOMESTIC_BIRD	0	1	0	0	1	0	0
MS	Ponta Porã	MS_Ponta Porã	50066060021	2023-08-15	2023-08-18	GALINHA	Gallus gallus	DOMESTIC_BIRD	0	1	0	0	1	0	0
MS	Bonito	MS_Bonito	50022090044	2023-09-12	2023-09-16	GALINHA	Gallus gallus	DOMESTIC_BIRD	0	1	0	0	0	1	0
MS	Sidrolândia	MS_Sidrolândia	50079010085	2023-09-21	2023-09-23	GALINHA	Gallus gallus	DOMESTIC_BIRD	0	1	0	0	1	0	0
MS	Anastácio	MS_Anastácio	50007080023	2023-09-25	2023-09-27	GALINHA	Gallus gallus	DOMESTIC_BIRD	0	1	0	0	1	0	0
MS	Bonito	MS_Bonito	50022090046	2023-09-25	2023-09-27	GALINHA	Gallus gallus	DOMESTIC_BIRD	0	1	0	0	1	0	0
MS	Sidrolândia	MS_Sidrolândia	50079010086	2023-09-23	2023-09-28	GALINHA	Gallus gallus	DOMESTIC_BIRD	0	1	0	0	1	0	0
MS	Bonito	MS_Bonito	50022090047	2023-09-26	2023-09-29	GALINHA	Gallus gallus	DOMESTIC_BIRD	0	1	0	0	1	0	0
MS	Figueirão	MS_Figueirão	50039000015	2023-10-09	2023-10-12	GALINHA	Gallus gallus	DOMESTIC_BIRD	0	1	0	0	1	0	0
MS	Campo Grande	MS_Campo Grande	50027040052	2023-10-21	2023-10-25	GALINHA	Gallus gallus	DOMESTIC_BIRD	0	1	0	0	1	0	0
MS	Rio Verde de Mato Grosso	MS_Rio Verde de Mato Grosso	50074060030	2023-10-30	2023-11-01	GALINHA/PERU	Gallus gallus	DOMESTIC_BIRD	0	1	0	0	1	0	0
MS	Bonito	MS_Bonito	50022090049	2023-11-01	2023-11-07	GALINHA	Gallus gallus	DOMESTIC_BIRD	0	1	0	0	1	0	0
MS	Campo Grande	MS_Campo Grande	50027040053	2023-11-06	2023-11-09	GALINHA	Gallus gallus	DOMESTIC_BIRD	0	1	0	0	1	0	0
MS	Mundo Novo	MS_Mundo Novo	50056810011	2023-11-06	2023-11-09	GALINHA	Gallus gallus	DOMESTIC_BIRD	0	1	0	0	1	0	0
MS	Bonito	MS_Bonito	50022090050	2023-11-22	2023-11-25	GALINHA	Gallus gallus	DOMESTIC_BIRD	0	1	0	0	1	0	0
MS	Jutí	MS_Jutí	50051520005	2023-12-04	2023-12-08	GALINHA	Gallus gallus	DOMESTIC_BIRD	1	0	0	0	1	0	0
MS	Tacuru	MS_Tacuru	50079500009	2023-12-07	2023-12-09	GALINHA	Gallus gallus	DOMESTIC_BIRD	0	1	0	0	1	0	0
MT	Tangará da Serra	MT_Tangará da Serra	51079580027	2022-01-13	2022-02-02	GALINHA	Gallus gallus	DOMESTIC_BIRD	1	0	0	0	1	0	0
MT	Peixoto de Azevedo	MT_Peixoto de Azevedo	51064220004	2022-02-13	2022-03-09	GALINHA	Gallus gallus	DOMESTIC_BIRD	0	1	0	0	1	0	0
MT	Acorizal	MT_Acorizal	51001020016	2022-03-03	2022-03-23	GALINHA	Gallus gallus	DOMESTIC_BIRD	0	1	0	0	1	0	0
MT	Nova Mutum	MT_Nova Mutum	51062240046	2022-03-09	2022-03-23	GALINHA	Gallus gallus	DOMESTIC_BIRD	0	1	0	0	1	0	0
MT	Mirassol D'Oeste	MT_Mirassol D'Oeste	51056220014	2022-07-06	2022-06-22	GALINHA	Gallus gallus	DOMESTIC_BIRD	0	1	0	0	1	0	0
MT	Tapurah	MT_Tapurah	51080060002	2022-07-01	2022-07-21	GALINHA	Gallus gallus	DOMESTIC_BIRD	1	0	0	0	1	0	0
MT	Lucas do Rio Verde	MT_Lucas do Rio Verde	51052590016	2022-07-05	2022-07-29	GALINHA	Gallus gallus	DOMESTIC_BIRD	1	0	0	0	1	0	0
MT	Sinop	MT_Sinop	51079090005	2022-08-26	2022-09-15	GALINHA	Gallus gallus	DOMESTIC_BIRD	0	1	0	0	1	0	0
MT	Dom Aquino	MT_Dom Aquino	51036010010	2023-01-09	2023-01-13	GALINHA	Gallus gallus	DOMESTIC_BIRD	0	1	0	0	1	0	0
MT	Vila Bela da Santíssima Trindade	MT_Vila Bela da Santíssima Trindade	51055070007	2023-02-07	2023-02-10	GALINHA	Gallus gallus	DOMESTIC_BIRD	0	1	0	0	1	0	0
MT	Acorizal	MT_Acorizal	51001020022	2023-02-14	2023-02-18	GALINHA	Gallus gallus	DOMESTIC_BIRD	0	1	0	0	1	0	0
MT	Araguaiana	MT_Araguaiana	51010010006	2023-02-15	2023-02-18	GALINHA	Gallus gallus	DOMESTIC_BIRD	0	1	0	0	1	0	0
MT	São José dos Quatro Marcos	MT_São José dos Quatro Marcos	51071070002	2023-02-24	2023-02-27	GALINHA	Gallus gallus	DOMESTIC_BIRD	0	1	0	0	1	0	0
MT	Querência	MT_Querência	51070650005	2023-03-02	2023-03-05	GALINHA	Gallus gallus	DOMESTIC_BIRD	0	1	0	0	1	0	0
MT	Pontal do Araguaia	MT_Pontal do Araguaia	51066530001	2023-03-03	2023-03-06	GALINHA	Gallus gallus	DOMESTIC_BIRD	0	1	0	0	1	0	0
MT	Porto Esperidião	MT_Porto Esperidião	51068280006	2023-03-07	2023-03-10	GALINHA	Gallus gallus	DOMESTIC_BIRD	0	1	0	0	1	0	0
MT	Cáceres	MT_Cáceres	51025040033	2023-03-15	2023-03-17	GALINHA	Gallus gallus	DOMESTIC_BIRD	0	1	0	0	1	0	0
MT	Brasnorte	MT_Brasnorte	51019020008	2023-03-29	2023-03-31	GALINHA	Gallus gallus	DOMESTIC_BIRD	0	1	0	0	1	0	0
MT	Sinop	MT_Sinop	51079090006	2023-04-05	2023-04-10	GALINHA	Gallus gallus	DOMESTIC_BIRD	0	1	0	0	1	0	0
MT	Luciara	MT_Luciara	51053090002	2023-04-20	2023-04-24	GALINHA	Gallus gallus	DOMESTIC_BIRD	0	1	0	0	1	0	0
MT	Água Boa	MT_Água Boa	51002010021	2023-05-04	2023-05-08	GALINHA	Gallus gallus	DOMESTIC_BIRD	0	1	0	0	1	0	0
MT	Jangada	MT_Jangada	51049060020	2023-05-02	2023-05-08	GALINHA	Gallus gallus	DOMESTIC_BIRD	0	1	0	0	1	0	0
MT	Mirassol D'Oeste	MT_Mirassol D'Oeste	51056220021	2023-05-11	2023-05-16	GALINHA	Gallus gallus	DOMESTIC_BIRD	0	1	0	0	1	0	0
MT	Água Boa	MT_Água Boa	51002010022	2023-05-17	2023-05-19	GALINHA	Gallus gallus	DOMESTIC_BIRD	0	1	0	0	1	0	0
MT	Lucas do Rio Verde	MT_Lucas do Rio Verde	51052590022	2023-05-17	2023-05-19	GALINHA	Gallus gallus	DOMESTIC_BIRD	0	1	0	0	1	0	0
MT	Nossa Senhora do Livramento	MT_Nossa Senhora do Livramento	51061090026	2023-05-24	2023-05-26	GALINHA	Gallus gallus	DOMESTIC_BIRD	0	1	0	0	1	0	0
MT	Vila Bela da Santíssima Trindade	MT_Vila Bela da Santíssima Trindade	51055070010	2023-06-27	2023-06-30	GALINHA	Gallus gallus	DOMESTIC_BIRD	0	1	0	0	1	0	0
MT	Mirassol D'Oeste	MT_Mirassol D'Oeste	51056220022	2023-07-19	2023-07-21	GALINHA	Gallus gallus	DOMESTIC_BIRD	0	1	0	0	1	0	0
MT	Canarana	MT_Canarana	51027020009	2023-08-02	2023-08-05	TRINTA-REIS-PEQUENO	Sternula superciliaris	MARINE_BIRD	0	0	0	1	1	0	0
MT	Curvelândia	MT_Curvelândia	51034370001	2023-08-06	2023-08-09	GALINHA	Gallus gallus	DOMESTIC_BIRD	0	1	0	0	1	0	0
MT	Tangará da Serra	MT_Tangará da Serra	51079580038	2023-08-09	2023-08-12	GALINHA	Gallus gallus	DOMESTIC_BIRD	0	1	0	0	1	0	0
MT	Cáceres	MT_Cáceres	51025040042	2023-08-15	2023-08-18	GALINHA	Gallus gallus	DOMESTIC_BIRD	0	1	0	0	1	0	0
MT	Canarana	MT_Canarana	51027020012	2023-09-08	2023-09-11	GALINHA	Gallus gallus	DOMESTIC_BIRD	0	1	0	0	1	0	0
MT	Acorizal	MT_Acorizal	51001020026	2023-09-19	2023-09-22	GALINHA	Gallus gallus	DOMESTIC_BIRD	0	1	0	0	1	0	0
MT	Lucas do Rio Verde	MT_Lucas do Rio Verde	51052590023	2023-09-05	2023-09-22	GALINHA	Gallus gallus	DOMESTIC_BIRD	0	1	0	0	1	0	0
MT	Tapurah	MT_Tapurah	51080060007	2023-09-20	2023-09-25	PATO	Anas platyrhynchos domesticus	DOMESTIC_BIRD	0	1	0	0	1	0	0
MT	Ribeirãozinho	MT_Ribeirãozinho	51071980001	2023-11-17	2023-11-20	GALINHA	Gallus gallus	DOMESTIC_BIRD	0	1	0	0	1	0	0
MT	Santa Cruz do Xingu	MT_Santa Cruz do Xingu	51077430004	2023-11-28	2023-12-04	GALINHA	Gallus gallus	DOMESTIC_BIRD	0	1	0	0	1	0	0
MT	Canarana	MT_Canarana	51027020015	2023-12-20	2023-12-23	GALINHA	Gallus gallus	DOMESTIC_BIRD	0	1	0	0	1	0	0
PA	Castanhal	PA_Castanhal	15024000076	2022-04-20	2022-05-05	GALINHA	Gallus gallus	DOMESTIC_BIRD	0	1	0	0	1	0	0
PA	Santarém	PA_Santarém	15068070049	2022-12-31	2023-01-06	GALINHA	Gallus gallus	DOMESTIC_BIRD	0	1	0	0	1	0	0
PA	Marabá	PA_Marabá	15042080056	2023-01-16	2023-01-23	GALINHA	Gallus gallus	DOMESTIC_BIRD	0	1	0	0	1	0	0
PA	Eldorado do Carajás	PA_Eldorado do Carajás	15029540084	2023-03-14	2023-03-20	GALINHA	Gallus gallus	DOMESTIC_BIRD	0	1	0	0	1	0	0
PA	Santarém	PA_Santarém	15068070053	2023-04-26	2023-05-04	GALINHA	Gallus gallus	DOMESTIC_BIRD	1	0	0	0	1	0	0
PA	Belém	PA_Belém	15014020006	2023-05-24	2023-05-26	GARÇA-BRANCA-PEQUENA	Egretta thula	AQUATIC_BIRD	0	0	0	1	1	0	0
PA	Porto de Moz	PA_Porto de Moz	15059080004	2023-06-16	2023-06-22	PATO	Anas platyrhynchos domesticus	DOMESTIC_BIRD	0	1	0	0	1	0	0
PA	Eldorado do Carajás	PA_Eldorado do Carajás	15029540096	2023-06-30	2023-07-05	GALINHA	Gallus gallus	DOMESTIC_BIRD	0	1	0	0	1	0	0
PA	Castanhal	PA_Castanhal	15024000095	2023-07-05	2023-07-07	GAVIÃO-CARIJÓ	Rupornis magnirostris	LAND_BIRD	0	0	0	1	1	0	0
PA	São Domingos do Capim	PA_São Domingos do Capim	15072010011	2023-08-10	2023-08-14	GALINHA	Gallus gallus	DOMESTIC_BIRD	0	1	0	0	1	0	0
PA	Castanhal	PA_Castanhal	15024000101	2023-09-16	2023-09-20	GALINHA	Gallus gallus	DOMESTIC_BIRD	0	1	0	0	1	0	0
PA	Castanhal	PA_Castanhal	15024000102	2023-09-19	2023-09-25	PAPAGAIO-VERDADEIRO	Amazona aestiva	LAND_BIRD	0	0	0	1	1	0	0
PA	Eldorado do Carajás	PA_Eldorado do Carajás	15029540100	2023-10-10	2023-10-16	ARARA-AZUL	Anodorhynchus hyacinthinus	LAND_BIRD	0	0	0	1	1	0	0
PA	Belém	PA_Belém	15014020009	2023-10-25	2023-10-30	POMBO	Columba palumbus	LAND_BIRD	0	0	0	1	1	0	0
PA	Santa Izabel do Pará	PA_Santa Izabel do Pará	15065000040	2023-11-05	2023-11-08	TUCANO-GRANDE	Ramphastos toco	LAND_BIRD	0	0	0	1	1	0	0
PA	Santarém	PA_Santarém	15068070055	2023-11-30	2023-12-05	GALINHA	Gallus gallus	DOMESTIC_BIRD	1	0	0	0	1	0	0
PA	Castanhal	PA_Castanhal	15024000106	2023-12-11	2023-12-15	GALINHA, PATO	Gallus gallus	DOMESTIC_BIRD	0	1	0	0	1	0	0
PB	Cabedelo	PB_Cabedelo	25032090001	2023-05-23	2023-05-27	CAGARRA-GRANDE	Calonectris borealis	MARINE_BIRD	0	0	0	1	1	0	0
PE	Belo Jardim	PE_Belo Jardim	26017060001	2021-03-10	2021-03-10	GALINHA	Gallus gallus	DOMESTIC_BIRD	1	0	0	0	1	0	0
PE	Fernando de Noronha	PE_Fernando de Noronha	26054590001	2023-02-19	2023-02-21	ATOBÁ-DE-PÉ-VERMELHO	Sula sula	MARINE_BIRD	0	0	0	1	1	0	0
PE	Inajá	PE_Inajá	26070000001	2023-04-03	2023-04-06	GALINHA	Gallus gallus	DOMESTIC_BIRD	0	1	0	0	1	0	0
PE	Manari	PE_Manari	26091540001	2023-04-25	2023-05-02	GALINHA	Gallus gallus	DOMESTIC_BIRD	0	1	0	0	1	0	0
PE	Cabo de Santo Agostinho	PE_Cabo de Santo Agostinho	26029020008	2023-05-23	2023-05-25	PARDELA-DE-BARRETE	Ardenna gravis	MARINE_BIRD	0	0	0	1	1	0	0
PE	Ipojuca	PE_Ipojuca	26072080002	2023-05-23	2023-05-25	PARDELA-DE-BARRETE	Ardenna gravis	MARINE_BIRD	0	0	0	1	1	0	0
PE	Olinda	PE_Olinda	26096000022	2023-05-23	2023-05-25	PARDELA-DE-BARRETE	Ardenna gravis	MARINE_BIRD	0	0	0	1	1	0	0
PE	Recife	PE_Recife	26116060015	2023-05-23	2023-05-25	PARDELA-DE-BARRETE	Ardenna gravis	MARINE_BIRD	0	0	0	1	1	0	0
PE	Tamandaré	PE_Tamandaré	26148570003	2023-06-02	2023-06-07	PARDELA-DE-BARRETE	Ardenna gravis	MARINE_BIRD	0	0	0	1	1	0	0
PI	Milton Brandão	PI_Milton Brandão	22063570001	2022-07-28	2022-07-28	AVOANTE	Zenaida auriculata	LAND_BIRD	0	0	0	1	1	0	0
PI	Buriti dos Montes	PI_Buriti dos Montes	22020260005	2022-08-29	2022-10-26	AVOANTE	Zenaida auriculata	LAND_BIRD	0	0	0	1	1	0	0
PI	Coronel José Dias	PI_Coronel José Dias	22028510003	2022-09-01	2022-10-26	AVOANTE	Zenaida auriculata	LAND_BIRD	0	0	0	1	1	0	0
PI	Juazeiro do Piauí	PI_Juazeiro do Piauí	22055160004	2022-08-29	2022-10-26	AVOANTE	Zenaida auriculata	LAND_BIRD	0	0	0	1	1	0	0
PI	Teresina	PI_Teresina	22110010071	2023-08-04	2023-08-11	ANDORINHA-GRANDE	Progne chalybea	LAND_BIRD	0	0	0	1	1	0	0
PI	Esperantina	PI_Esperantina	22037010006	2023-09-06	2023-09-11	GALINHA	Gallus gallus	DOMESTIC_BIRD	0	1	0	0	1	0	0
PI	Teresina	PI_Teresina	22110010076	2023-08-30	2023-09-19	ROLINHA-ROXA	Columbina talpacoti	LAND_BIRD	0	0	0	1	1	0	0
PR	Dois Vizinhos	PR_Dois Vizinhos	41072070098	2022-02-10	2022-02-23	GALINHA	Gallus gallus	DOMESTIC_BIRD	1	0	0	0	1	0	0
PR	Nova Prata do Iguaçu	PR_Nova Prata do Iguaçu	41172550018	2022-02-22	2022-03-09	GALINHA	Gallus gallus	DOMESTIC_BIRD	1	0	0	0	1	0	0
PR	Dois Vizinhos	PR_Dois Vizinhos	41072070099	2022-03-03	2022-03-15	GALINHA	Gallus gallus	DOMESTIC_BIRD	1	0	0	0	1	0	0
PR	Antonina	PR_Antonina	41012000005	2023-06-21	2023-06-23	TRINTA-RÉIS-REAL	Thalasseus maximus	MARINE_BIRD	0	0	0	1	0	1	0
PR	Pontal do Paraná	PR_Pontal do Paraná	41199540001	2023-06-22	2023-06-24	TRINTA-RÉIS-REAL	Thalasseus maximus	MARINE_BIRD	0	0	0	1	0	1	0
PR	Paranaguá	PR_Paranaguá	41182040002	2023-06-24	2023-06-27	TRINTA-RÉIS-REAL	Thalasseus maximus	MARINE_BIRD	0	0	0	1	0	1	0
PR	Pontal do Paraná	PR_Pontal do Paraná	41199540004	2023-06-28	2023-06-30	CORUJA-BURAQUEIRA	Athene cunicularia	LAND_BIRD	0	0	0	1	1	0	0
PR	Pontal do Paraná	PR_Pontal do Paraná	41199540002	2023-06-27	2023-06-30	TRINTA-RÉIS-DE-BANDO	Thalasseus acuflavidus	MARINE_BIRD	0	0	0	1	0	1	0
PR	Pontal do Paraná	PR_Pontal do Paraná	41199540003	2023-06-27	2023-06-30	GAIVOTA-MARIA-VELHA	Chroicocephalus maculipennis	MARINE_BIRD	0	0	0	1	0	1	0
PR	Antonina	PR_Antonina	41012000006	2023-07-03	2023-07-05	POMBO	Columba palumbus	LAND_BIRD	0	0	0	1	1	0	0
PR	Guaraqueçaba	PR_Guaraqueçaba	41095000001	2023-06-30	2023-07-05	TRINTA-RÉIS-DE-BANDO	Thalasseus acuflavidus	MARINE_BIRD	0	0	0	1	0	1	0
PR	Paranaguá	PR_Paranaguá	41182040003	2023-07-04	2023-07-06	GALINHA	Gallus gallus	DOMESTIC_BIRD	0	1	0	0	1	0	0
PR	Matinhos	PR_Matinhos	41157050001	2023-07-02	2023-07-07	CORUJA-BURAQUEIRA	Athene cunicularia	LAND_BIRD	0	0	0	1	1	0	0
PR	Guaraqueçaba	PR_Guaraqueçaba	41095000002	2023-07-04	2023-07-07	TRINTA-RÉIS-DE-BANDO	Thalasseus acuflavidus	MARINE_BIRD	0	0	0	1	0	1	0
PR	Guaratuba	PR_Guaratuba	41096090004	2023-07-25	2023-07-28	POMBO	Columba palumbus	LAND_BIRD	0	0	0	1	1	0	0
PR	Guaratuba	PR_Guaratuba	41096090005	2023-07-26	2023-07-28	TRINTA-RÉIS-REAL	Thalasseus maximus	MARINE_BIRD	0	0	0	1	0	1	0
PR	Antonina	PR_Antonina	41012000008	2023-08-01	2023-08-03	BIGUÁ	Phalacrocorax brasilianus	MARINE_BIRD	0	0	0	1	1	0	0
PR	Matinhos	PR_Matinhos	41157050002	2023-08-01	2023-08-03	ATOBÁ-PARDO	Sula leucogaster	MARINE_BIRD	0	0	0	1	1	0	0
PR	Pontal do Paraná	PR_Pontal do Paraná	41199540006	2023-07-31	2023-08-03	ALBATROZ-DE-NARIZ-AMARELO	Thalassarche carteri	MARINE_BIRD	0	0	0	1	1	0	0
PR	Pontal do Paraná	PR_Pontal do Paraná	41199540007	2023-08-01	2023-08-03	BIGUÁ	Phalacrocorax brasilianus	MARINE_BIRD	0	0	0	1	1	0	0
PR	Guaratuba	PR_Guaratuba	41096090006	2023-08-03	2023-08-05	TRINTA-RÉIS-DE-BANDO	Thalasseus acuflavidus	MARINE_BIRD	0	0	0	1	0	1	0
PR	Paranaguá	PR_Paranaguá	41182040004	2023-08-09	2023-08-11	BIGUÁ	Phalacrocorax brasilianus	MARINE_BIRD	0	0	0	1	1	0	0
PR	Guaraqueçaba	PR_Guaraqueçaba	41095000003	2023-08-09	2023-08-11	TRINTA-RÉIS-DE-BANDO	Thalasseus acuflavidus	MARINE_BIRD	0	0	0	1	0	1	0
PR	Guaratuba	PR_Guaratuba	41096090007	2023-08-09	2023-08-12	BIGUÁ	Phalacrocorax brasilianus	MARINE_BIRD	0	0	0	1	1	0	0
PR	Antonina	PR_Antonina	41012000009	2023-08-15	2023-08-17	GARÇA-BRANCA-GRANDE	Ardea alba	AQUATIC_BIRD	0	0	0	1	1	0	0
PR	Paranaguá	PR_Paranaguá	41182040005	2023-08-16	2023-08-18	TRINTA-RÉIS-DE-BANDO	Thalasseus acuflavidus	MARINE_BIRD	0	0	0	1	0	1	0
PR	Paranaguá	PR_Paranaguá	41182040006	2023-08-16	2023-08-18	TRINTA-RÉIS-DE-BANDO	Thalasseus acuflavidus	MARINE_BIRD	0	0	0	1	0	1	0
PR	Guaraqueçaba	PR_Guaraqueçaba	41095000004	2023-08-18	2023-08-22	BIGUÁ	Phalacrocorax brasilianus	MARINE_BIRD	0	0	0	1	1	0	0
PR	Guaraqueçaba	PR_Guaraqueçaba	41095000005	2023-08-28	2023-09-01	GAIVOTÃO	Larus dominicanus	MARINE_BIRD	0	0	0	1	1	0	0
PR	Matinhos	PR_Matinhos	41157050003	2023-09-27	2023-09-29	TRINTA-RÉIS-BOREAL	Sterna hirundo	MARINE_BIRD	0	0	0	1	1	0	0
PR	Guaraqueçaba	PR_Guaraqueçaba	41095000006	2023-10-03	2023-10-06	TRINTA-RÉIS-DE-BICO-VERMELHO	Sterna hirundinacea	MARINE_BIRD	0	0	0	1	1	0	0
PR	Matinhos	PR_Matinhos	41157050004	2023-10-31	2023-11-03	SARACURA-MATRACA	Rallus longirostris	AQUATIC_BIRD	0	0	0	1	1	0	0
PR	Matinhos	PR_Matinhos	41157050005	2023-11-12	2023-11-14	TRINTA-RÉIS-DE-BANDO	Thalasseus acuflavidus	MARINE_BIRD	0	0	0	1	0	1	0
RJ	Araruama	RJ_Araruama	33002090004	2022-11-25	2022-12-16	AVOANTE	Zenaida auriculata	LAND_BIRD	0	0	0	1	1	0	0
RJ	Piraí	RJ_Piraí	33040030005	2023-02-16	2023-02-18	GALINHA	Gallus gallus	DOMESTIC_BIRD	0	1	0	0	1	0	0
RJ	São João da Barra	RJ_São João da Barra	33050000004	2023-05-17	2023-05-20	TRINTA-RÉIS-DE-BANDO	Thalasseus acuflavidus	MARINE_BIRD	0	0	0	1	0	1	0
RJ	Rio de Janeiro	RJ_Rio de Janeiro	33045570053	2023-05-22	2023-05-24	BIGUÁ	Phalacrocorax brasilianus	MARINE_BIRD	0	0	0	1	1	0	0
RJ	Cabo Frio	RJ_Cabo Frio	33007040001	2023-05-18	2023-05-24	TRINTA-RÉIS-DE-BANDO	Thalasseus acuflavidus	MARINE_BIRD	0	0	0	1	0	1	0
RJ	Barra Mansa	RJ_Barra Mansa	33004070003	2023-05-26	2023-05-29	CORUJA-ORELHUDA	Asio clamator	LAND_BIRD	0	0	0	1	1	0	0
RJ	Rio de Janeiro	RJ_Rio de Janeiro	33045570054	2023-05-23	2023-05-30	TRINTA-RÉIS-DE-BANDO	Thalasseus acuflavidus	MARINE_BIRD	0	0	0	1	0	1	0
RJ	Arraial do Cabo	RJ_Arraial do Cabo	33002580001	2023-05-27	2023-05-31	CAGARRA-GRANDE	Calonectris borealis	MARINE_BIRD	0	0	0	1	1	0	0
RJ	Macaé	RJ_Macaé	33024030003	2023-05-27	2023-05-31	ALBATROZ-DE-NARIZ-AMARELO	Thalassarche carteri	MARINE_BIRD	0	0	0	1	1	0	0
RJ	São João da Barra	RJ_São João da Barra	33050000005	2023-05-26	2023-06-01	TRINTA-RÉIS-DE-BANDO	Thalasseus acuflavidus	MARINE_BIRD	0	0	0	1	0	1	0
RJ	São João da Barra	RJ_São João da Barra	33050000006	2023-05-28	2023-06-01	TRINTA-RÉIS-DE-BANDO	Thalasseus acuflavidus	MARINE_BIRD	0	0	0	1	0	1	0
RJ	Arraial do Cabo	RJ_Arraial do Cabo	33002580002	2023-05-31	2023-06-03	GRAZINA-DE-BARRIGA-BRANCA	Pterodroma incerta	MARINE_BIRD	0	0	0	1	1	0	0
RJ	Duque de Caxias	RJ_Duque de Caxias	33017020012	2023-05-30	2023-06-03	BIGUÁ	Phalacrocorax brasilianus	MARINE_BIRD	0	0	0	1	1	0	0
RJ	Niterói	RJ_Niterói	33033020002	2023-05-29	2023-06-03	FRAGATA	Fregata magnificens	MARINE_BIRD	0	0	0	1	0	1	0
RJ	Rio de Janeiro	RJ_Rio de Janeiro	33045570055	2023-05-31	2023-06-05	BOBO-PEQUENO	Puffinus puffinus	MARINE_BIRD	0	0	0	1	1	0	0
RJ	São João da Barra	RJ_São João da Barra	33050000007	2023-05-29	2023-06-05	TRINTA-RÉIS-ÁRTICO	Sterna paradisaea	MARINE_BIRD	0	0	0	1	1	0	0
RJ	Niterói	RJ_Niterói	33033020003	2023-06-01	2023-06-05	TRINTA-RÉIS-REAL	Thalasseus maximus	MARINE_BIRD	0	0	0	1	0	1	0
RJ	São João da Barra	RJ_São João da Barra	33050000008	2023-06-02	2023-06-09	TRINTA-RÉIS-DE-BICO-VERMELHO	Sterna hirundinacea	MARINE_BIRD	0	0	0	1	0	1	0
RJ	Parati	RJ_Parati	33038070004	2023-06-07	2023-06-16	QUERO-QUERO	Vanellus chilensis	LAND_BIRD	0	0	0	1	1	0	0
RJ	Rio de Janeiro	RJ_Rio de Janeiro	33045570056	2023-06-12	2023-06-16	BIGUÁ	Phalacrocorax brasilianus	MARINE_BIRD	0	0	0	1	1	0	0
RJ	Angra dos Reis	RJ_Angra dos Reis	33001000003	2023-06-10	2023-06-16	TRINTA-RÉIS-REAL	Thalasseus maximus	MARINE_BIRD	0	0	0	1	0	1	0
RJ	Rio de Janeiro	RJ_Rio de Janeiro	33045570057	2023-06-12	2023-06-16	TRINTA-RÉIS-REAL	Thalasseus maximus	MARINE_BIRD	0	0	0	1	0	1	0
RJ	Queimados	RJ_Queimados	33041440004	2023-06-15	2023-06-23	TRINTA-RÉIS-REAL	Thalasseus maximus	MARINE_BIRD	0	0	0	1	0	1	0
RJ	São João da Barra	RJ_São João da Barra	33050000009	2023-06-16	2023-06-23	TRINTA-RÉIS-REAL	Thalasseus maximus	MARINE_BIRD	0	0	0	1	0	1	0
RJ	Saquarema	RJ_Saquarema	33055050003	2023-06-14	2023-06-23	TRINTA-RÉIS-REAL	Thalasseus maximus	MARINE_BIRD	0	0	0	1	0	1	0
RJ	Parati	RJ_Parati	33038070005	2023-07-16	2023-07-20	PINGUIM-DE-MAGALHÃES	Spheniscus magellanicus	MARINE_BIRD	0	0	0	1	1	0	0
RJ	Macaé	RJ_Macaé	33024030004	2023-07-14	2023-07-20	TRINTA-RÉIS-DE-BANDO	Thalasseus acuflavidus	MARINE_BIRD	0	0	0	1	0	1	0
RJ	Maricá	RJ_Maricá	33027000003	2023-07-12	2023-07-20	TRINTA-RÉIS-REAL	Thalasseus maximus	MARINE_BIRD	0	0	0	1	0	1	0
RJ	Saquarema	RJ_Saquarema	33055050004	2023-08-02	2023-08-10	PINGUIM-DE-MAGALHÃES	Spheniscus magellanicus	MARINE_BIRD	0	0	0	1	1	0	0
RJ	Rio de Janeiro	RJ_Rio de Janeiro	33045570061	2023-08-04	2023-08-11	PINGUIM-DE-MAGALHÃES	Spheniscus magellanicus	MARINE_BIRD	0	0	0	1	1	0	0
RJ	Parati	RJ_Parati	33038070006	2023-08-04	2023-08-11	TRINTA-RÉIS-DE-BANDO	Thalasseus acuflavidus	MARINE_BIRD	0	0	0	1	0	1	0
RJ	Maricá	RJ_Maricá	33027000004	2023-08-02	2023-08-15	PINGUIM-DE-MAGALHÃES	Spheniscus magellanicus	MARINE_BIRD	0	0	0	1	1	0	0
RJ	Arraial do Cabo	RJ_Arraial do Cabo	33002580003	2023-08-10	2023-08-17	PINGUIM-DE-MAGALHÃES	Spheniscus magellanicus	MARINE_BIRD	0	0	0	1	1	0	0
RJ	Rio das Ostras	RJ_Rio das Ostras	33045240004	2023-08-09	2023-08-17	PINGUIM-DE-MAGALHÃES	Spheniscus magellanicus	MARINE_BIRD	0	0	0	1	1	0	0
RJ	Rio de Janeiro	RJ_Rio de Janeiro	33045570062	2023-08-11	2023-08-17	PINGUIM-DE-MAGALHÃES	Spheniscus magellanicus	MARINE_BIRD	0	0	0	1	1	0	0
RJ	São João da Barra	RJ_São João da Barra	33050000010	2023-08-11	2023-08-17	ATOBÁ-PARDO	Sula leucogaster	MARINE_BIRD	0	0	0	1	1	0	0
RJ	Saquarema	RJ_Saquarema	33055050005	2023-08-09	2023-08-17	PINGUIM-DE-MAGALHÃES	Spheniscus magellanicus	MARINE_BIRD	0	0	0	1	1	0	0
RJ	Maricá	RJ_Maricá	33027000006	2023-08-16	2023-08-25	TRINTA-RÉIS-DE-BANDO	Thalasseus acuflavidus	MARINE_BIRD	0	0	0	1	1	0	0
RJ	Arraial do Cabo	RJ_Arraial do Cabo	33002580004	2023-08-28	2023-09-01	PINGUIM-DE-MAGALHÃES	Spheniscus magellanicus	MARINE_BIRD	0	0	0	1	1	0	0
RJ	Japeri	RJ_Japeri	33022700003	2023-08-24	2023-09-01	URUBU-PRETO	Coragyps atratus	LAND_BIRD	0	0	0	1	1	0	0
RJ	Mangaratiba	RJ_Mangaratiba	33026010005	2023-08-29	2023-09-01	ATOBÁ-PARDO	Sula leucogaster	MARINE_BIRD	0	0	0	1	1	0	0
RJ	São Francisco de Itabapoana	RJ_São Francisco de Itabapoana	33047550004	2023-08-24	2023-09-01	GALINHA	Gallus gallus	DOMESTIC_BIRD	0	1	0	0	1	0	0
RJ	Mangaratiba	RJ_Mangaratiba	33026010004	2023-08-29	2023-09-01	TRINTA-RÉIS-REAL	Thalasseus maximus	MARINE_BIRD	0	0	0	1	0	1	0
RJ	São João da Barra	RJ_São João da Barra	33050000011	2023-08-30	2023-09-15	TRINTA-RÉIS-DE-BANDO	Thalasseus acuflavidus	MARINE_BIRD	0	0	0	1	0	1	0
RJ	Seropédica	RJ_Seropédica	33055540036	2023-09-25	2023-09-28	TRINTA-RÉIS-DE-BANDO	Thalasseus acuflavidus	MARINE_BIRD	0	0	0	1	0	1	0
RJ	Rio de Janeiro	RJ_Rio de Janeiro	33045570066	2023-10-07	2023-10-12	TRINTA-RÉIS-REAL	Thalasseus maximus	MARINE_BIRD	0	0	0	1	0	1	0
RJ	Mangaratiba	RJ_Mangaratiba	33026010006	2023-10-15	2023-10-19	TRINTA-RÉIS-REAL	Thalasseus maximus	MARINE_BIRD	0	0	0	1	0	1	0
RJ	Mangaratiba	RJ_Mangaratiba	33026010007	2023-10-15	2023-10-19	TRINTA-RÉIS-REAL	Thalasseus maximus	MARINE_BIRD	0	0	0	1	0	1	0
RJ	Petrópolis	RJ_Petrópolis	33039060012	2023-10-11	2023-10-19	TRINTA-RÉIS-REAL	Thalasseus maximus	MARINE_BIRD	0	0	0	1	0	1	0
RJ	Cabo Frio	RJ_Cabo Frio	33007040002	2023-10-20	2023-10-25	TRINTA-RÉIS-REAL	Thalasseus maximus	MARINE_BIRD	0	0	0	1	1	0	0
RJ	Saquarema	RJ_Saquarema	33055050006	2023-10-17	2023-10-26	GAVIÃO-CARIJÓ	Rupornis magnirostris	LAND_BIRD	0	0	0	1	1	0	0
RJ	Armação dos Búzios	RJ_Armação dos Búzios	33002330002	2023-11-17	2023-11-23	BOBO-PEQUENO	Puffinus puffinus	MARINE_BIRD	0	0	0	1	1	0	0
RJ	Armação dos Búzios	RJ_Armação dos Búzios	33002330003	2023-11-17	2023-11-23	ATOBÁ-PARDO	Sula leucogaster	MARINE_BIRD	0	0	0	1	1	0	0
RJ	Rio de Janeiro	RJ_Rio de Janeiro	33045570068	2023-11-16	2023-11-23	ATOBÁ-PARDO	Sula leucogaster	MARINE_BIRD	0	0	0	1	1	0	0
RJ	Maricá	RJ_Maricá	33027000007	2023-12-05	2023-12-13	SOCÓ-DORMINHOCO	Nycticorax nycticorax	AQUATIC_BIRD	0	0	0	1	1	0	0
RJ	Macaé	RJ_Macaé	33024030005	2023-11-28	2023-12-14	QUIRIQUIRI, SUIRIRI	Falco sparverius	LAND_BIRD	0	0	0	1	1	0	0
RN	Mossoró	RN_Mossoró	24080030019	2023-05-02	2023-05-08	GALINHA	Gallus gallus	DOMESTIC_BIRD	0	1	0	0	1	0	0
RN	Nísia Floresta	RN_Nísia Floresta	24082010004	2023-05-23	2023-05-26	CAGARRA-GRANDE	Calonectris borealis	MARINE_BIRD	0	0	0	1	1	0	0
RN	Baía Formosa	RN_Baía Formosa	24014040001	2023-05-24	2023-05-27	CAGARRA-GRANDE	Calonectris borealis	MARINE_BIRD	0	0	0	1	1	0	0
RN	Parnamirim	RN_Parnamirim	24032510005	2023-05-25	2023-05-29	CAGARRA-GRANDE	Calonectris borealis	MARINE_BIRD	0	0	0	1	1	0	0
RN	Maxaranguape	RN_Maxaranguape	24075000004	2023-05-25	2023-05-29	CAGARRA-GRANDE	Calonectris borealis	MARINE_BIRD	0	0	0	1	1	0	0
RN	Caiçara do Norte	RN_Caiçara do Norte	24018590001	2023-05-26	2023-05-31	AVOANTE	Zenaida auriculata	LAND_BIRD	0	0	0	1	1	0	0
RN	Jaçanã	RN_Jaçanã	24050090001	2023-05-29	2023-06-01	GALINHA	Gallus gallus	DOMESTIC_BIRD	0	1	0	0	1	0	0
RN	Canguaretama	RN_Canguaretama	24022040001	2023-06-01	2023-06-03	GALINHA	Gallus gallus	DOMESTIC_BIRD	0	1	0	0	1	0	0
RN	Goianinha	RN_Goianinha	24042000002	2023-05-30	2023-06-03	GALINHA	Gallus gallus	DOMESTIC_BIRD	0	1	0	0	1	0	0
RN	Afonso Bezerra	RN_Afonso Bezerra	24003070002	2023-06-03	2023-06-07	AVOANTE	Zenaida auriculata	LAND_BIRD	0	0	0	1	1	0	0
RN	Alexandria	RN_Alexandria	24005050002	2023-06-04	2023-06-07	GALINHA	Gallus gallus	DOMESTIC_BIRD	0	1	0	0	1	0	0
RN	Espírito Santo	RN_Espírito Santo	24035090002	2023-06-02	2023-06-07	PATO	Anas platyrhynchos domesticus	DOMESTIC_BIRD	0	1	0	0	1	0	0
RN	Currais Novos	RN_Currais Novos	24031030002	2023-06-09	2023-06-14	GALINHA	Gallus gallus	DOMESTIC_BIRD	0	1	0	0	1	0	0
RN	Parnamirim	RN_Parnamirim	24032510006	2023-06-11	2023-06-14	GALINHA	Gallus gallus	DOMESTIC_BIRD	0	1	0	0	1	0	0
RN	Baía Formosa	RN_Baía Formosa	24014040002	2023-06-20	2023-06-22	FRAGATA	Fregata magnificens	MARINE_BIRD	0	0	0	1	1	0	0
RN	Macau	RN_Macau	24072030001	2023-09-09	2023-09-28	FRAGATA	Fregata magnificens	MARINE_BIRD	0	0	0	1	1	0	0
RN	Natal	RN_Natal	24081020003	2023-10-11	2023-10-19	PATO	Anas platyrhynchos domesticus	DOMESTIC_BIRD	0	0	0	1	1	0	0
RN	Macau	RN_Macau	24072030002	2023-10-10	2023-10-20	GAIVOTA-DE-CABEÇA-CINZA	Chroicocephalus cirrocephalus	MARINE_BIRD	0	0	0	1	1	0	0
RO	Candeias do Jamari	RO_Candeias do Jamari	11008090013	2022-01-06	2022-06-21	GALINHA	Gallus gallus	DOMESTIC_BIRD	0	1	0	0	1	0	0
RO	Theobroma	RO_Theobroma	11016090038	2022-06-28	2022-07-19	GALINHA	Gallus gallus	DOMESTIC_BIRD	0	1	0	0	1	0	0
RO	Costa MArques	RO_Costa MArques	11000800017	2023-03-10	2023-03-12	GALINHA	Gallus gallus	DOMESTIC_BIRD	0	1	0	0	1	0	0
RO	Cujubim	RO_Cujubim	11009400002	2023-03-22	2023-03-27	GALINHA	Gallus gallus	DOMESTIC_BIRD	0	1	0	0	1	0	0
RO	Ji-Paraná	RO_Ji-Paraná	11001220044	2023-04-17	2023-04-18	GALINHA	Gallus gallus	DOMESTIC_BIRD	0	1	0	0	1	0	0
RO	Vale do Paraíso	RO_Vale do Paraíso	11018070002	2023-04-17	2023-04-20	GALINHA	Gallus gallus	DOMESTIC_BIRD	0	1	0	0	1	0	0
RO	Vilhena	RO_Vilhena	11003040025	2023-10-27	2023-10-30	GALINHA	Gallus gallus	DOMESTIC_BIRD	0	1	0	0	1	0	0
RR	Bonfim	RR_Bonfim	14001590025	2023-01-30	2023-02-06	GALINHA	Gallus gallus	DOMESTIC_BIRD	0	1	0	0	1	0	0
RR	Mucajaí	RR_Mucajaí	14003080040	2023-07-25	2023-07-28	GALINHA	Gallus gallus	DOMESTIC_BIRD	0	1	0	0	1	0	0
RR	Rorainópolis	RR_Rorainópolis	14004720029	2023-07-25	2023-07-28	GALINHA	Gallus gallus	DOMESTIC_BIRD	0	1	0	0	1	0	0
RR	Mucajaí	RR_Mucajaí	14003080041	2023-08-01	2023-08-05	GALINHA	Gallus gallus	DOMESTIC_BIRD	0	1	0	0	1	0	0
RR	Iracema	RR_Iracema	14002820020	2023-09-13	2023-09-16	GALINHA	Gallus gallus	DOMESTIC_BIRD	0	1	0	0	1	0	0
RR	Rorainópolis	RR_Rorainópolis	14004720031	2023-12-07	2023-12-13	GALINHA	Gallus gallus	DOMESTIC_BIRD	0	1	0	0	1	0	0
RS	Passo Fundo	RS_Passo Fundo	43141000017	2022-01-31	2022-02-16	GALINHA	Gallus gallus	DOMESTIC_BIRD	1	0	0	0	1	0	0
RS	Arroio do Meio	RS_Arroio do Meio	43010080043	2022-06-06	2022-06-22	GALINHA	Gallus gallus	DOMESTIC_BIRD	1	0	0	0	1	0	0
RS	Tavares	RS_Tavares	43213520002	2022-06-24	2022-07-21	GALINHA	Gallus gallus	DOMESTIC_BIRD	0	1	0	0	1	0	0
RS	Progresso	RS_Progresso	43151560030	2022-07-11	2022-07-29	GALINHA	Gallus gallus	DOMESTIC_BIRD	1	0	0	0	1	0	0
RS	Presidente Lucena	RS_Presidente Lucena	43151490002	2022-07-29	2022-08-18	GALINHA	Gallus gallus	DOMESTIC_BIRD	1	0	0	0	1	0	0
RS	Westfalia	RS_Westfalia	43237700015	2022-08-16	2022-08-18	GALINHA	Gallus gallus	DOMESTIC_BIRD	1	0	0	0	1	0	0
RS	Nova Bréscia	RS_Nova Bréscia	43130030102	2022-12-13	2022-12-16	GALINHA	Gallus gallus	DOMESTIC_BIRD	0	1	0	0	1	0	0
RS	Caxias do Sul	RS_Caxias do Sul	43051080016	2022-12-08	2022-12-22	GALINHA	Gallus gallus	DOMESTIC_BIRD	0	1	0	0	1	0	0
RS	Santana do Livramento	RS_Santana do Livramento	43171030036	2022-12-07	2022-12-22	GALINHA	Gallus gallus	DOMESTIC_BIRD	1	0	0	0	1	0	0
RS	Tavares	RS_Tavares	43213520003	2023-01-25	2023-02-06	MAÇARICO-BRANCO	Calidris alba	MARINE_BIRD	0	0	0	1	1	0	0
RS	Santa Vitória do Palmar	RS_Santa Vitória do Palmar	43173010008	2023-02-23	2023-02-25	GALINHA	Gallus gallus	DOMESTIC_BIRD	0	1	0	0	1	0	0
RS	Ilópolis	RS_Ilópolis	43103060007	2023-02-28	2023-03-02	GALINHA	Gallus gallus	DOMESTIC_BIRD	0	1	0	0	1	0	0
RS	Morro Reuter	RS_Morro Reuter	43124760001	2023-02-27	2023-03-02	GALINHA	Gallus gallus	DOMESTIC_BIRD	0	1	0	0	1	0	0
RS	Forquetinha	RS_Forquetinha	43084330008	2023-03-01	2023-03-04	PATO	Anas platyrhynchos domesticus	DOMESTIC_BIRD	0	1	0	0	1	0	0
RS	São José do Norte	RS_São José do Norte	43185070004	2023-03-06	2023-03-09	GALINHA	Gallus gallus	DOMESTIC_BIRD	0	1	0	0	1	0	0
RS	Vale do Sol	RS_Vale do Sol	43225330007	2023-03-06	2023-03-09	PERU	Meleagris gallopavo	DOMESTIC_BIRD	0	1	0	0	1	0	0
RS	Vale do Sol	RS_Vale do Sol	43225330008	2023-03-16	2023-03-20	GALINHA	Gallus gallus	DOMESTIC_BIRD	0	1	0	0	1	0	0
RS	Garruchos	RS_Garruchos	43086560013	2023-03-26	2023-03-27	GALINHA	Gallus gallus	DOMESTIC_BIRD	0	1	0	0	1	0	0
RS	Morrinhos do Sul	RS_Morrinhos do Sul	43124430001	2023-03-31	2023-04-03	GALINHA	Gallus gallus	DOMESTIC_BIRD	0	1	0	0	1	0	0
RS	Tavares	RS_Tavares	43213520006	2023-03-31	2023-04-03	GALINHA	Gallus gallus	DOMESTIC_BIRD	0	1	0	0	1	0	0
RS	Vila Nova do Sul	RS_Vila Nova do Sul	43234570005	2023-04-19	2023-04-24	GALINHA	Gallus gallus	DOMESTIC_BIRD	0	1	0	0	1	0	0
RS	Tavares	RS_Tavares	43213520007	2023-05-12	2023-05-16	GAIVOTÃO	Larus dominicanus	MARINE_BIRD	0	0	0	1	1	0	0
RS	Imbé	RS_Imbé	43103300001	2023-05-24	2023-05-25	TRINTA-RÉIS-BOREAL	Sterna hirundo	MARINE_BIRD	0	0	0	1	1	0	0
RS	Porto Alegre	RS_Porto Alegre	43149020026	2023-05-24	2023-05-26	POMBO	Columba palumbus	LAND_BIRD	0	0	0	1	1	0	0
RS	Santa Vitória do Palmar	RS_Santa Vitória do Palmar	43173010009	2023-05-24	2023-05-30	CISNE-DE-PESCOÇO-PRETO	Cygnus melancoryphus	AQUATIC_BIRD	0	0	0	1	0	1	0
RS	Porto Alegre	RS_Porto Alegre	43149020027	2023-05-25	2023-06-01	POMBO	Columba palumbus	LAND_BIRD	0	0	0	1	1	0	0
RS	Santa Vitória do Palmar	RS_Santa Vitória do Palmar	43173010010	2023-05-31	2023-06-03	GALINHA	Gallus gallus	DOMESTIC_BIRD	0	1	0	0	1	0	0
RS	Alegrete	RS_Alegrete	43004060015	2023-06-02	2023-06-07	GALINHA	Gallus gallus	DOMESTIC_BIRD	0	1	0	0	1	0	0
RS	São Sepé	RS_São Sepé	43196040016	2023-06-05	2023-06-07	GALINHA	Gallus gallus	DOMESTIC_BIRD	0	1	0	0	1	0	0
RS	Santa Vitória do Palmar	RS_Santa Vitória do Palmar	43173010013	2023-06-03	2023-06-09	CARAÚNA	Plegadis chihi	AQUATIC_BIRD	0	0	0	1	1	0	0
RS	Mostardas	RS_Mostardas	43125000009	2023-06-21	2023-06-24	PINGUIM-DE-MAGALHÃES	Spheniscus magellanicus	MARINE_BIRD	0	0	0	1	1	0	0
RS	Capão da Canoa	RS_Capão da Canoa	43046300006	2023-07-01	2023-07-06	TRINTA-RÉIS-BOREAL	Sterna hirundo	MARINE_BIRD	0	0	0	1	1	0	0
RS	Teutônia	RS_Teutônia	43214510033	2023-07-07	2023-07-08	QUERO-QUERO	Vanellus chilensis	LAND_BIRD	0	0	0	1	1	0	0
RS	Rio Grande	RS_Rio Grande	43156020007	2023-07-10	2023-07-12	ALBATROZ-DE-SOBRANCELHA	Thalassarche melanophrys	MARINE_BIRD	0	0	0	1	1	0	0
RS	Imbé	RS_Imbé	43103300002	2023-08-16	2023-08-17	PINGUIM-DE-MAGALHÃES	Spheniscus magellanicus	MARINE_BIRD	0	0	0	1	1	0	0
RS	Alegrete	RS_Alegrete	43004060021	2023-08-29	2023-09-05	CATURRITA	Myiopsitta monachus	LAND_BIRD	0	0	0	1	1	0	0
RS	Capão do Leão	RS_Capão do Leão	43046630006	2023-09-29	2023-10-02	FRANGO-D'ÁGUA-AZUL	Porphyrio martinica	AQUATIC_BIRD	0	0	0	1	1	0	0
RS	Rio Grande	RS_Rio Grande	43156020008	2023-10-01	2023-10-03	LEÃO-MARINHO-DA-PATAGÔNIA	Otaria flavescens	MARINE_MAMMAL	0	0	0	1	0	1	0
RS	Torres	RS_Torres	43215010001	2023-10-05	2023-10-11	LEÃO-MARINHO-DA-PATAGÔNIA	Otaria flavescens	MARINE_MAMMAL	0	0	0	1	0	1	0
RS	Gravataí	RS_Gravataí	43092090032	2023-10-10	2023-10-13	CARAÚNA	Plegadis chihi	AQUATIC_BIRD	0	0	0	1	1	0	0
RS	Mostardas	RS_Mostardas	43125000012	2023-10-10	2023-10-13	PARDELA-DE-ASA-LARGA	Puffinus lherminieri	MARINE_BIRD	0	0	0	1	1	0	0
RS	São José do Norte	RS_São José do Norte	43185070005	2023-10-10	2023-10-13	TRINTA-RÉIS-REAL	Thalasseus maximus	MARINE_BIRD	0	0	0	1	0	1	0
RS	Tavares	RS_Tavares	43213520010	2023-10-21	2023-10-24	GAIVOTÃO	Larus dominicanus	MARINE_BIRD	0	0	0	1	1	0	0
RS	Rio Grande	RS_Rio Grande	43156020009	2023-10-20	2023-10-25	AVOANTE	Zenaida auriculata	LAND_BIRD	0	0	0	1	1	0	0
RS	Imbé	RS_Imbé	43103300003	2023-10-17	2023-10-27	PINGUIM-DE-MAGALHÃES	Spheniscus magellanicus	MARINE_BIRD	0	0	0	1	1	0	0
RS	Arroio do Meio	RS_Arroio do Meio	43010080051	2023-10-26	2023-10-30	GALINHA	Gallus gallus	DOMESTIC_BIRD	0	1	0	0	1	0	0
RS	Arroio do Sal	RS_Arroio do Sal	43010570002	2023-10-25	2023-10-30	PINGUIM-DE-MAGALHÃES	Spheniscus magellanicus	MARINE_BIRD	0	0	0	1	1	0	0
RS	São Borja	RS_São Borja	43180020072	2023-10-26	2023-10-30	GALINHA	Gallus gallus	DOMESTIC_BIRD	0	1	0	0	1	0	0
RS	São José do Norte	RS_São José do Norte	43185070007	2023-10-26	2023-10-30	LONTRA-NEOTROPICAL	Lontra longicaudis	AQUATIC_MAMMAL	0	0	0	1	1	0	0
RS	Tavares	RS_Tavares	43213520011	2023-10-26	2023-10-30	GALINHA	Gallus gallus	DOMESTIC_BIRD	0	1	0	0	1	0	0
RS	Santa Vitória do Palmar	RS_Santa Vitória do Palmar	43173010015	2023-11-01	2023-11-03	BOBO-PEQUENO	Puffinus puffinus	MARINE_BIRD	0	0	0	1	1	0	0
RS	Rio Grande	RS_Rio Grande	43156020010	2023-11-09	2023-11-13	BOBO-PEQUENO	Puffinus puffinus	MARINE_BIRD	0	0	0	1	1	0	0
RS	Estância Velha	RS_Estância Velha	43076090010	2023-11-10	2023-11-14	POMBO	Columba palumbus	LAND_BIRD	0	0	0	1	1	0	0
RS	Panambi	RS_Panambi	43139040004	2023-11-06	2023-11-14	POMBO	Columba palumbus	LAND_BIRD	0	0	0	1	1	0	0
RS	Encruzilhada do Sul	RS_Encruzilhada do Sul	43069080006	2023-11-18	2023-11-22	GALINHA	Gallus gallus	DOMESTIC_BIRD	0	1	0	0	1	0	0
RS	Itacurubi	RS_Itacurubi	43105530028	2023-11-28	2023-11-30	GALINHA	Gallus gallus	DOMESTIC_BIRD	0	1	0	0	1	0	0
RS	Derrubadas	RS_Derrubadas	43063200003	2023-12-02	2023-12-05	PATO-DO-MATO	Cairina moschata	AQUATIC_BIRD	0	0	0	1	1	0	0
RS	Itapuca	RS_Itapuca	43105790008	2023-12-05	2023-12-07	GALINHA	Gallus gallus	DOMESTIC_BIRD	0	1	0	0	1	0	0
RS	São Gabriel	RS_São Gabriel	43183090024	2023-12-04	2023-12-08	AVOANTE	Zenaida auriculata	LAND_BIRD	0	0	0	1	1	0	0
RS	Giruá	RS_Giruá	43090010004	2023-12-07	2023-12-09	GALINHA	Gallus gallus	DOMESTIC_BIRD	0	1	0	0	1	0	0
RS	Santa Vitória do Palmar	RS_Santa Vitória do Palmar	43173010016	2023-12-06	2023-12-09	CAGARRA-GRANDE	Calonectris borealis	MARINE_BIRD	0	0	0	1	1	0	0
RS	Santa Vitória do Palmar	RS_Santa Vitória do Palmar	43173010017	2023-12-06	2023-12-09	GRAZINA-DELICADA	Pterodroma mollis	MARINE_BIRD	0	0	0	1	1	0	0
RS	Imbé	RS_Imbé	43103300004	2023-12-08	2023-12-12	CURICACA	Theristicus caudatus	AQUATIC_BIRD	0	0	0	1	1	0	0
RS	Santa Vitória do Palmar	RS_Santa Vitória do Palmar	43173010018	2023-12-08	2023-12-12	PARDELA-PRETA	Ardenna grisea	MARINE_BIRD	0	0	0	1	1	0	0
RS	Capão da Canoa	RS_Capão da Canoa	43046300007	2023-12-11	2023-12-18	POMBO	Columba palumbus	LAND_BIRD	0	0	0	1	1	0	0
RS	Rio Grande	RS_Rio Grande	43156020011	2023-12-16	2023-12-21	TRINTA-RÉIS-BOREAL	Sterna hirundo	MARINE_BIRD	0	0	0	1	1	0	0
RS	Porto Alegre	RS_Porto Alegre	43149020039	2023-12-22	2023-12-26	AVOANTE	Zenaida auriculata	LAND_BIRD	0	0	0	1	1	0	0
RS	Santa Vitória do Palmar	RS_Santa Vitória do Palmar	43173010019	2023-12-22	2023-12-26	PARDELA-PRETA	Ardenna grisea	MARINE_BIRD	0	0	0	1	1	0	0
RS	Sapucaia do Sul	RS_Sapucaia do Sul	43200080014	2023-12-21	2023-12-26	PATO	Anas platyrhynchos domesticus	DOMESTIC_BIRD	0	1	0	0	1	0	0
RS	Bom Retiro do Sul	RS_Bom Retiro do Sul	43024020016	2023-12-26	2023-12-29	PATO	Anas platyrhynchos domesticus	DOMESTIC_BIRD	0	1	0	0	1	0	0
RS	Porto Alegre	RS_Porto Alegre	43149020040	2023-12-26	2023-12-29	GALINHA	Gallus gallus	DOMESTIC_BIRD	0	1	0	0	1	0	0
SC	Orleans	SC_Orleans	42117020059	2022-12-14	2022-12-16	GALINHA	Gallus gallus	DOMESTIC_BIRD	0	1	0	0	1	0	0
SC	Mondaí	SC_Mondaí	42110090074	2023-01-03	2023-01-09	GALINHA	Gallus gallus	DOMESTIC_BIRD	0	1	0	0	1	0	0
SC	Mondaí	SC_Mondaí	42110090075	2023-01-29	2023-02-01	GALINHA	Gallus gallus	DOMESTIC_BIRD	0	1	0	0	1	0	0
SC	Cordilheira Alta	SC_Cordilheira Alta	42043500037	2023-02-03	2023-02-06	GANSO	Anser anser	DOMESTIC_BIRD	0	1	0	0	1	0	0
SC	Concórdia	SC_Concórdia	42043010211	2023-02-14	2023-02-16	GALINHA	Gallus gallus	DOMESTIC_BIRD	0	1	0	0	1	0	0
SC	Penha	SC_Penha	42125020003	2023-02-23	2023-02-25	ATOBÁ-PARDO	Sula leucogaster	MARINE_BIRD	0	0	0	1	1	0	0
SC	Presidente Getúlio	SC_Presidente Getúlio	42140030050	2023-02-24	2023-02-27	GALINHA	Gallus gallus	DOMESTIC_BIRD	0	1	0	0	1	0	0
SC	Itaiópolis	SC_Itaiópolis	42081040028	2023-03-02	2023-03-03	PATO	Anas platyrhynchos domesticus	DOMESTIC_BIRD	0	1	0	0	1	0	0
SC	Presidente Getúlio	SC_Presidente Getúlio	42140030049	2023-02-10	2023-03-03	GALINHA	Gallus gallus	DOMESTIC_BIRD	0	1	0	0	1	0	0
SC	Treviso	SC_Treviso	42183500013	2023-03-03	2023-03-05	GALINHA	Gallus gallus	DOMESTIC_BIRD	0	1	0	0	1	0	0
SC	Luiz Alves	SC_Luiz Alves	42100010004	2023-03-06	2023-03-09	GALINHA	Gallus gallus	DOMESTIC_BIRD	0	1	0	0	1	0	0
SC	Luiz Alves	SC_Luiz Alves	42100010005	2023-03-14	2023-03-16	GALINHA	Gallus gallus	DOMESTIC_BIRD	0	1	0	0	1	0	0
SC	Imbituba	SC_Imbituba	42073040003	2023-03-16	2023-03-20	SOCÓ-DORMINHOCO	Nycticorax nycticorax	AQUATIC_BIRD	0	0	0	1	1	0	0
SC	Anitápolis	SC_Anitápolis	42011090013	2023-03-25	2023-03-27	PATO	Anas platyrhynchos domesticus	DOMESTIC_BIRD	0	1	0	0	1	0	0
SC	Florianópolis	SC_Florianópolis	42054070019	2023-03-26	2023-03-27	ARACUÃ	Ortalis guttata	LAND_BIRD	0	0	0	1	1	0	0
SC	Alfredo Wagner	SC_Alfredo Wagner	42007050013	2023-03-28	2023-03-31	GALINHA	Gallus gallus	DOMESTIC_BIRD	0	1	0	0	1	0	0
SC	Indaial	SC_Indaial	42075020003	2023-03-28	2023-03-31	GALINHA	Gallus gallus	DOMESTIC_BIRD	0	1	0	0	1	0	0
SC	Dona Emma	SC_Dona Emma	42051000010	2023-04-04	2023-04-06	GALINHA	Gallus gallus	DOMESTIC_BIRD	0	1	0	0	1	0	0
SC	Irani	SC_Irani	42078090049	2023-04-19	2023-04-24	GALINHA	Gallus gallus	DOMESTIC_BIRD	0	1	0	0	1	0	0
SC	Penha	SC_Penha	42125020004	2023-05-19	2023-05-23	ATOBÁ-PARDO	Sula leucogaster	MARINE_BIRD	0	0	0	1	1	0	0
SC	Tubarão	SC_Tubarão	42187070030	2023-05-29	2023-05-31	GALINHA-D'ÁGUA	Gallinula chloropus	AQUATIC_BIRD	0	0	0	1	1	0	0
SC	Laguna	SC_Laguna	42094090019	2023-06-08	2023-06-10	ATOBÁ-PARDO	Sula leucogaster	MARINE_BIRD	0	0	0	1	1	0	0
SC	Laguna	SC_Laguna	42094090020	2023-06-15	2023-06-19	PARDELA-PRETA	Ardenna grisea	MARINE_BIRD	0	0	0	1	1	0	0
SC	Florianópolis	SC_Florianópolis	42054070020	2023-06-17	2023-06-21	CORUJA-BURAQUEIRA	Athene cunicularia	LAND_BIRD	0	0	0	1	1	0	0
SC	Florianópolis	SC_Florianópolis	42054070021	2023-06-18	2023-06-21	TRINTA-RÉIS-DE-BANDO	Thalasseus acuflavidus	MARINE_BIRD	0	0	0	1	1	0	0
SC	Penha	SC_Penha	42125020005	2023-06-18	2023-06-21	TRINTA-RÉIS-DE-BANDO	Thalasseus acuflavidus	MARINE_BIRD	0	0	0	1	1	0	0
SC	Florianópolis	SC_Florianópolis	42054070022	2023-06-19	2023-06-22	ANU-BRANCO	Guira guira	LAND_BIRD	0	0	0	1	1	0	0
SC	São Francisco do Sul	SC_São Francisco do Sul	42162060003	2023-06-24	2023-06-26	TRINTA-RÉIS-REAL	Thalasseus maximus	MARINE_BIRD	0	0	0	1	0	1	0
SC	Laguna	SC_Laguna	42094090021	2023-06-22	2023-06-28	TRINTA-RÉIS-DE-BICO-VERMELHO	Sterna hirundinacea	MARINE_BIRD	0	0	0	1	1	0	0
SC	Laguna	SC_Laguna	42094090022	2023-06-24	2023-06-28	TRINTA-RÉIS-DE-BICO-VERMELHO	Sterna hirundinacea	MARINE_BIRD	0	0	0	1	1	0	0
SC	Indaial	SC_Indaial	42075020005	2023-07-05	2023-07-07	ROLINHA-ROXA	Columbina talpacoti	LAND_BIRD	0	0	0	1	1	0	0
SC	Araquari	SC_Araquari	42013070001	2023-07-07	2023-07-08	GAVIÃO-CARIJÓ	Rupornis magnirostris	LAND_BIRD	0	0	0	1	1	0	0
SC	Florianópolis	SC_Florianópolis	42054070024	2023-07-09	2023-07-11	GAIVOTÃO	Larus dominicanus	MARINE_BIRD	0	0	0	1	1	0	0
SC	Itapoá	SC_Itapoá	42084500001	2023-07-09	2023-07-12	PINGUIM-DE-MAGALHÃES	Spheniscus magellanicus	MARINE_BIRD	0	0	0	1	1	0	0
SC	Maracajá	SC_Maracajá	42104070027	2023-07-12	2023-07-15	GALINHA	Gallus gallus	DOMESTIC_BIRD	0	1	0	0	0	1	0
SC	Garopaba	SC_Garopaba	42057040010	2023-07-14	2023-07-17	TRINTA-RÉIS-DE-BICO-VERMELHO	Sterna hirundinacea	MARINE_BIRD	0	0	0	1	1	0	0
SC	São Francisco do Sul	SC_São Francisco do Sul	42162060004	2023-07-14	2023-07-17	QUERO-QUERO	Vanellus chilensis	LAND_BIRD	0	0	0	1	1	0	0
SC	Bombinhas	SC_Bombinhas	42024530002	2023-07-16	2023-07-18	GAIVOTÃO	Larus dominicanus	MARINE_BIRD	0	0	0	1	1	0	0
SC	Biguaçu	SC_Biguaçu	42023050026	2023-07-19	2023-07-20	BIGUÁ	Phalacrocorax brasilianus	MARINE_BIRD	0	0	0	1	1	0	0
SC	Florianópolis	SC_Florianópolis	42054070025	2023-07-18	2023-07-20	BIGUÁ	Phalacrocorax brasilianus	MARINE_BIRD	0	0	0	1	1	0	0
SC	Florianópolis	SC_Florianópolis	42054070026	2023-07-19	2023-07-20	GAIVOTÃO	Larus dominicanus	MARINE_BIRD	0	0	0	1	1	0	0
SC	Itajaí	SC_Itajaí	42082030005	2023-07-18	2023-07-20	GAIVOTÃO	Larus dominicanus	MARINE_BIRD	0	0	0	1	1	0	0
SC	Balneário Arroio do Silva	SC_Balneário Arroio do Silva	42019500002	2023-07-19	2023-07-21	PARDELA-PRETA	Ardenna grisea	MARINE_BIRD	0	0	0	1	1	0	0
SC	Forquilhinha	SC_Forquilhinha	42054560038	2023-07-22	2023-07-24	GALINHA	Gallus gallus	DOMESTIC_BIRD	0	1	0	0	1	0	0
SC	Palhoça	SC_Palhoça	42119000007	2023-07-20	2023-07-24	BIGUÁ	Phalacrocorax brasilianus	MARINE_BIRD	0	0	0	1	1	0	0
SC	São José do Cedro	SC_São José do Cedro	42167010111	2023-07-21	2023-07-25	GALINHA	Gallus gallus	DOMESTIC_BIRD	0	1	0	0	1	0	0
SC	Itapoá	SC_Itapoá	42084500002	2023-07-21	2023-07-25	TRINTA-RÉIS-REAL	Thalasseus maximus	MARINE_BIRD	0	0	0	1	0	1	0
SC	Jaguaruna	SC_Jaguaruna	42088070012	2023-07-25	2023-07-27	GALINHA	Gallus gallus	DOMESTIC_BIRD	0	1	0	0	1	0	0
SC	Navegantes	SC_Navegantes	42113060006	2023-07-24	2023-07-27	TRINTA-RÉIS-REAL	Thalasseus maximus	MARINE_BIRD	0	0	0	1	0	1	0
SC	São Francisco do Sul	SC_São Francisco do Sul	42162060005	2023-07-25	2023-07-27	TRINTA-RÉIS-REAL	Thalasseus maximus	MARINE_BIRD	0	0	0	1	0	1	0
SC	Guaramirim	SC_Guaramirim	42065040002	2023-07-26	2023-07-28	GALINHA	Gallus gallus	DOMESTIC_BIRD	0	1	0	0	1	0	0
SC	Guaramirim	SC_Guaramirim	42065040003	2023-07-27	2023-07-28	GALINHA	Gallus gallus	DOMESTIC_BIRD	0	1	0	0	1	0	0
SC	Navegantes	SC_Navegantes	42113060007	2023-07-27	2023-07-28	PINGUIM-DE-MAGALHÃES	Spheniscus magellanicus	MARINE_BIRD	0	0	0	1	1	0	0
SC	Joinville	SC_Joinville	42091020012	2023-07-26	2023-07-28	TRINTA-RÉIS-REAL	Thalasseus maximus	MARINE_BIRD	0	0	0	1	0	1	0
SC	Penha	SC_Penha	42125020006	2023-07-25	2023-07-28	TRINTA-RÉIS-REAL	Thalasseus maximus	MARINE_BIRD	0	0	0	1	0	1	0
SC	Concórdia	SC_Concórdia	42043010221	2023-07-27	2023-07-29	GALINHA	Gallus gallus	DOMESTIC_BIRD	0	1	0	0	1	0	0
SC	Coronel Freitas	SC_Coronel Freitas	42044000282	2023-07-28	2023-07-31	GARÇA-BRANCA-GRANDE	Ardea alba	AQUATIC_BIRD	0	0	0	1	1	0	0
SC	Barra Velha	SC_Barra Velha	42021070003	2023-07-29	2023-08-01	POMBO	Columba palumbus	LAND_BIRD	0	0	0	1	1	0	0
SC	Bombinhas	SC_Bombinhas	42024530003	2023-07-29	2023-08-01	TRINTA-RÉIS-DE-BICO-VERMELHO	Sterna hirundinacea	MARINE_BIRD	0	0	0	1	1	0	0
SC	São Francisco do Sul	SC_São Francisco do Sul	42162060007	2023-08-08	2023-08-10	PINGUIM-DE-MAGALHÃES	Spheniscus magellanicus	MARINE_BIRD	0	0	0	1	1	0	0
SC	Imbituba	SC_Imbituba	42073040006	2023-08-08	2023-08-11	PINGUIM-DE-MAGALHÃES	Spheniscus magellanicus	MARINE_BIRD	0	0	0	1	1	0	0
SC	Florianópolis	SC_Florianópolis	42054070027	2023-08-09	2023-08-12	PINGUIM-DE-MAGALHÃES	Spheniscus magellanicus	MARINE_BIRD	0	0	0	1	1	0	0
SC	Itapema	SC_Itapema	42083020008	2023-08-13	2023-08-16	TRINTA-RÉIS-DE-BICO-VERMELHO	Sterna hirundinacea	MARINE_BIRD	0	0	0	1	1	0	0
SC	Rio do Sul	SC_Rio do Sul	42148050014	2023-08-13	2023-08-16	CORUJA-BURAQUEIRA	Athene cunicularia	LAND_BIRD	0	0	0	1	1	0	0
SC	Itapoá	SC_Itapoá	42084500005	2023-08-17	2023-08-21	PINGUIM-DE-MAGALHÃES	Spheniscus magellanicus	MARINE_BIRD	0	0	0	1	1	0	0
SC	Tangará	SC_Tangará	42179070077	2023-08-22	2023-08-24	GALINHA	Gallus gallus	DOMESTIC_BIRD	1	0	0	0	1	0	0
SC	Penha	SC_Penha	42125020007	2023-08-25	2023-08-29	QUERO-QUERO	Vanellus chilensis	LAND_BIRD	0	0	0	1	0	1	0
SC	Imbituba	SC_Imbituba	42073040007	2023-09-01	2023-09-05	TRINTA-RÉIS-DE-BICO-VERMELHO	Sterna hirundinacea	MARINE_BIRD	0	0	0	1	0	1	0
SC	Itapoá	SC_Itapoá	42084500007	2023-09-02	2023-09-06	TRINTA-RÉIS-DE-BICO-VERMELHO	Sterna hirundinacea	MARINE_BIRD	0	0	0	1	1	0	0
SC	Florianópolis	SC_Florianópolis	42054070028	2023-09-06	2023-09-08	GAVIÃO-CARIJÓ	Rupornis magnirostris	LAND_BIRD	0	0	0	1	1	0	0
SC	Itapema	SC_Itapema	42083020009	2023-09-05	2023-09-08	ALBATROZ-DE-NARIZ-AMARELO	Thalassarche carteri	MARINE_BIRD	0	0	0	1	1	0	0
SC	Laguna	SC_Laguna	42094090023	2023-08-04	2023-09-12	PINGUIM-DE-MAGALHÃES	Spheniscus magellanicus	MARINE_BIRD	0	0	0	1	1	0	0
SC	São Francisco do Sul	SC_São Francisco do Sul	42162060006	2023-08-04	2023-09-12	PINGUIM-DE-MAGALHÃES	Spheniscus magellanicus	MARINE_BIRD	0	0	0	1	1	0	0
SC	Laguna	SC_Laguna	42094090024	2023-09-14	2023-09-18	TRINTA-RÉIS-DE-BICO-VERMELHO	Sterna hirundinacea	MARINE_BIRD	0	0	0	1	0	1	0
SC	Navegantes	SC_Navegantes	42113060008	2023-09-16	2023-09-22	PINGUIM-DE-MAGALHÃES	Spheniscus magellanicus	MARINE_BIRD	0	0	0	1	1	0	0
SC	Itapema	SC_Itapema	42083020010	2023-09-20	2023-09-23	TRINTA-RÉIS-DE-BICO-VERMELHO	Sterna hirundinacea	MARINE_BIRD	0	0	0	1	0	1	0
SC	São Francisco do Sul	SC_São Francisco do Sul	42162060008	2023-09-22	2023-09-27	ATOBÁ-PARDO	Sula leucogaster	MARINE_BIRD	0	0	0	1	0	1	0
SC	Balneário Barra do Sul	SC_Balneário Barra do Sul	42020570003	2023-09-22	2023-09-28	BOBO-PEQUENO	Puffinus puffinus	MARINE_BIRD	0	0	0	1	1	0	0
SC	Florianópolis	SC_Florianópolis	42054070030	2023-09-25	2023-09-28	TUCANO-DE-BICO-VERDE	Ramphastos dicolorus	LAND_BIRD	0	0	0	1	1	0	0
SC	Penha	SC_Penha	42125020008	2023-09-27	2023-09-29	TRINTA-RÉIS-DE-BANDO	Thalasseus acuflavidus	MARINE_BIRD	0	0	0	1	0	1	0
SC	Balneário Barra do Sul	SC_Balneário Barra do Sul	42020570005	2023-09-29	2023-10-03	ATOBÁ-PARDO	Sula leucogaster	MARINE_BIRD	0	0	0	1	1	0	0
SC	Florianópolis	SC_Florianópolis	42054070032	2023-09-28	2023-10-03	MAÇARICO-BRANCO	Calidris alba	MARINE_BIRD	0	0	0	1	1	0	0
SC	São Francisco do Sul	SC_São Francisco do Sul	42162060009	2023-09-29	2023-10-03	TRINTA-RÉIS-REAL	Thalasseus maximus	MARINE_BIRD	0	0	0	1	1	0	0
SC	Laguna	SC_Laguna	42094090025	2023-10-03	2023-10-06	BOBO-PEQUENO	Puffinus puffinus	MARINE_BIRD	0	0	0	1	1	0	0
SC	Balneário Barra do Sul	SC_Balneário Barra do Sul	42020570004	2023-09-27	2023-10-06	TRINTA-RÉIS-DE-BICO-VERMELHO	Sterna hirundinacea	MARINE_BIRD	0	0	0	1	0	1	0
SC	Barra Velha	SC_Barra Velha	42021070004	2023-10-03	2023-10-06	TRINTA-RÉIS-DE-BANDO	Thalasseus acuflavidus	MARINE_BIRD	0	0	0	1	0	1	0
SC	Garopaba	SC_Garopaba	42057040013	2023-10-15	2023-10-18	LEÃO-MARINHO-DA-PATAGÔNIA	Otaria flavescens	MARINE_MAMMAL	0	0	0	1	0	1	0
SC	Florianópolis	SC_Florianópolis	42054070034	2023-10-18	2023-10-19	GAIVOTA-DE-CABEÇA-CINZA	Chroicocephalus cirrocephalus	MARINE_BIRD	0	0	0	1	1	0	0
SC	Itajaí	SC_Itajaí	42082030006	2023-10-11	2023-10-19	TRINTA-RÉIS-REAL	Thalasseus maximus	MARINE_BIRD	0	0	0	1	0	1	0
SC	Grão Pará	SC_Grão Pará	42061080032	2023-10-19	2023-10-23	GALINHA	Gallus gallus	DOMESTIC_BIRD	0	1	0	0	1	0	0
SC	Florianópolis	SC_Florianópolis	42054070035	2023-10-19	2023-10-23	TRINTA-RÉIS-DE-BICO-VERMELHO	Sterna hirundinacea	MARINE_BIRD	0	0	0	1	0	1	0
SC	Itapoá	SC_Itapoá	42084500008	2023-10-19	2023-10-25	ATOBÁ-PARDO	Sula leucogaster	MARINE_BIRD	0	0	0	1	0	1	0
SC	Araranguá	SC_Araranguá	42014060035	2023-10-21	2023-10-26	LOBO-MARINHO-SUL-AMERICANO	Arctocephalus australis	MARINE_MAMMAL	0	0	0	1	1	0	0
SC	Penha	SC_Penha	42125020009	2023-10-21	2023-10-26	MAÇARICO-BRANCO	Calidris alba	MARINE_BIRD	0	0	0	1	1	0	0
SC	Florianópolis	SC_Florianópolis	42054070036	2023-10-26	2023-10-30	ROLINHA-ROXA	Columbina talpacoti	LAND_BIRD	0	0	0	1	1	0	0
SC	Garopaba	SC_Garopaba	42057040014	2023-10-28	2023-10-31	AVOANTE	Zenaida auriculata	LAND_BIRD	0	0	0	1	1	0	0
SC	Tubarão	SC_Tubarão	42187070036	2023-10-27	2023-10-31	GAVIÃO-BOMBACHINHA	Harpagus diodon	LAND_BIRD	0	0	0	1	1	0	0
SC	Jaguaruna	SC_Jaguaruna	42088070016	2023-10-31	2023-11-03	TRINTA-RÉIS-DE-BICO-VERMELHO	Sterna hirundinacea	MARINE_BIRD	0	0	0	1	1	0	0
SC	Florianópolis	SC_Florianópolis	42054070038	2023-11-06	2023-11-09	GAIVOTÃO	Larus dominicanus	MARINE_BIRD	0	0	0	1	1	0	0
SC	Penha	SC_Penha	42125020010	2023-11-06	2023-11-09	TRINTA-RÉIS-BOREAL	Sterna hirundo	MARINE_BIRD	0	0	0	1	0	1	0
SC	Orleans	SC_Orleans	42117020066	2023-11-11	2023-11-14	TUCANO-DE-BICO-VERDE	Ramphastos dicolorus	LAND_BIRD	0	0	0	1	1	0	0
SC	Itapoá	SC_Itapoá	42084500009	2023-11-20	2023-11-23	MAÇARICO-DE-SOBRE-BRANCO	Calidris fuscicollis	MARINE_BIRD	0	0	0	1	1	0	0
SC	São Francisco do Sul	SC_São Francisco do Sul	42162060011	2023-11-25	2023-11-28	TRINTA-RÉIS-DE-BICO-VERMELHO	Sterna hirundinacea	MARINE_BIRD	0	0	0	1	1	0	0
SC	São Francisco do Sul	SC_São Francisco do Sul	42162060012	2023-11-26	2023-11-28	TRINTA-RÉIS-DE-BANDO	Thalasseus acuflavidus	MARINE_BIRD	0	0	0	1	1	0	0
SC	Bombinhas	SC_Bombinhas	42024530004	2023-11-27	2023-11-29	GAIVOTÃO	Larus dominicanus	MARINE_BIRD	0	0	0	1	1	0	0
SC	Laguna	SC_Laguna	42094090028	2023-12-02	2023-12-06	BATUIRUÇU	Pluvialis dominica	MARINE_BIRD	0	0	0	1	1	0	0
SC	São José	SC_São José	42166020007	2023-12-02	2023-12-06	BIGUÁ	Phalacrocorax brasilianus	MARINE_BIRD	0	0	0	1	1	0	0
SC	Florianópolis	SC_Florianópolis	42054070039	2023-12-06	2023-12-08	PICA-PAU-DO-CAMPO	Colaptes campestris	LAND_BIRD	0	0	0	1	1	0	0
SC	Itajaí	SC_Itajaí	42082030007	2023-12-04	2023-12-08	FRANGO-D'ÁGUA-AZUL	Porphyrio martinica	AQUATIC_BIRD	0	0	0	1	1	0	0
SC	Jaguaruna	SC_Jaguaruna	42088070020	2023-12-05	2023-12-08	GALINHA	Gallus gallus	DOMESTIC_BIRD	0	1	0	0	1	0	0
SC	Barra Velha	SC_Barra Velha	42021070007	2023-10-29	2023-12-18	BIGUÁ	Phalacrocorax brasilianus	MARINE_BIRD	0	0	0	1	0	1	0
SE	Santa Rosa de Lima	SE_Santa Rosa de Lima	28065030001	2023-10-04	2023-10-11	GANSO	Anser anser	DOMESTIC_BIRD	0	1	0	0	1	0	0
SP	Campinas	SP_Campinas	35095020004	2022-03-05	2022-05-19	POMBO	Columba palumbus	LAND_BIRD	0	0	0	1	1	0	0
SP	São Paulo	SP_São Paulo	35503080009	2022-06-20	2022-07-29	POMBO	Columba palumbus	LAND_BIRD	0	0	0	1	1	0	0
SP	Paraguaçu Paulista	SP_Paraguaçu Paulista	35355070002	2022-11-25	2022-12-07	POMBA-ASA-BRANCA	Patagioenas picazuro	LAND_BIRD	0	0	0	1	1	0	0
SP	São Paulo	SP_São Paulo	35503080014	2022-12-16	2022-12-22	POMBO	Columba palumbus	LAND_BIRD	0	0	0	1	1	0	0
SP	Santana de Parnaíba	SP_Santana de Parnaíba	35473040003	2023-03-16	2023-03-17	PATO	Anas platyrhynchos domesticus	DOMESTIC_BIRD	0	0	0	1	1	0	0
SP	Cananéia	SP_Cananéia	35099080002	2023-03-27	2023-03-28	TARAMBOLA-DOURADA-PEQUENA MANDRIÃO-CHILENO	Pluvialis apricaria	MARINE_BIRD	0	0	0	1	1	0	0
SP	Hortolândia	SP_Hortolândia	35190710001	2023-04-27	2023-05-02	PATO	Anas platyrhynchos domesticus	DOMESTIC_BIRD	0	0	0	1	1	0	0
SP	São Paulo	SP_São Paulo	35503080019	2023-05-02	2023-05-04	GALINHA-D'ANGOLA	Numida meleagris	DOMESTIC_BIRD	0	1	0	0	1	0	0
SP	Palestina	SP_Palestina	35350020003	2023-05-20	2023-05-22	GALINHA	Gallus gallus	DOMESTIC_BIRD	1	0	0	0	1	0	0
SP	Arujá	SP_Arujá	35039010001	2023-05-23	2023-05-25	GARÇA-BRANCA-PEQUENA	Egretta thula	AQUATIC_BIRD	0	0	0	1	1	0	0
SP	Bertioga	SP_Bertioga	35063590003	2023-05-25	2023-05-29	GALINHA	Gallus gallus	DOMESTIC_BIRD	0	1	0	0	1	0	0
SP	Ubatuba	SP_Ubatuba	35554060001	2023-06-04	2023-06-05	TRINTA-RÉIS-REAL	Thalasseus maximus	MARINE_BIRD	0	0	0	1	0	1	0
SP	Caraguatatuba	SP_Caraguatatuba	35105000007	2023-06-07	2023-06-09	GALINHA-D'ÁGUA	Gallinula chloropus	AQUATIC_BIRD	0	0	0	1	1	0	0
SP	Cananéia	SP_Cananéia	35099080003	2023-06-14	2023-06-16	QUERO-QUERO	Vanellus chilensis	LAND_BIRD	0	0	0	1	1	0	0
SP	Marília	SP_Marília	35290050026	2023-06-13	2023-06-16	POMBO	Columba palumbus	LAND_BIRD	0	0	0	1	1	0	0
SP	São José dos Campos	SP_São José dos Campos	35499040012	2023-06-19	2023-06-22	POMBO	Columba palumbus	LAND_BIRD	0	0	0	1	1	0	0
SP	Caraguatatuba	SP_Caraguatatuba	35105000008	2023-06-19	2023-06-22	TRINTA-RÉIS-DE-BANDO	Thalasseus acuflavidus	MARINE_BIRD	0	0	0	1	0	1	0
SP	Ubatuba	SP_Ubatuba	35554060002	2023-06-20	2023-06-23	TRINTA-RÉIS-DE-BANDO	Thalasseus acuflavidus	MARINE_BIRD	0	0	0	1	0	1	0
SP	Ilhabela	SP_Ilhabela	35204000001	2023-06-23	2023-06-26	ATOBÁ-PARDO	Sula leucogaster	MARINE_BIRD	0	0	0	1	1	0	0
SP	Guarujá	SP_Guarujá	35187010006	2023-06-24	2023-06-27	TRINTA-RÉIS-REAL	Thalasseus maximus	MARINE_BIRD	0	0	0	1	0	1	0
SP	Santos	SP_Santos	35485000001	2023-06-29	2023-06-30	TRINTA-RÉIS-DE-BANDO	Thalasseus acuflavidus	MARINE_BIRD	0	0	0	1	0	1	0
SP	São Paulo	SP_São Paulo	35503080021	2023-07-03	2023-07-06	TRINTA-RÉIS-REAL	Thalasseus maximus	MARINE_BIRD	0	0	0	1	0	1	0
SP	São Sebastião	SP_São Sebastião	35507040002	2023-07-01	2023-07-06	TRINTA-RÉIS-DE-BANDO	Thalasseus acuflavidus	MARINE_BIRD	0	0	0	1	0	1	0
SP	Praia Grande	SP_Praia Grande	35410000002	2023-07-09	2023-07-12	TRINTA-RÉIS-REAL	Thalasseus maximus	MARINE_BIRD	0	0	0	1	0	1	0
SP	Itanhaém	SP_Itanhaém	35221090003	2023-07-14	2023-07-20	TRINTA-RÉIS-DE-BANDO	Thalasseus acuflavidus	MARINE_BIRD	0	0	0	1	0	1	0
SP	Santos	SP_Santos	35485000002	2023-07-24	2023-07-26	TRINTA-RÉIS-REAL	Thalasseus maximus	MARINE_BIRD	0	0	0	1	0	1	0
SP	Peruíbe	SP_Peruíbe	35376020004	2023-07-30	2023-08-04	GAIVOTÃO	Larus dominicanus	MARINE_BIRD	0	0	0	1	1	0	0
SP	Santos	SP_Santos	35485000003	2023-08-07	2023-08-09	TRINTA-RÉIS-DE-BANDO	Thalasseus acuflavidus	MARINE_BIRD	0	0	0	1	1	0	0
SP	Santos	SP_Santos	35485000004	2023-08-08	2023-08-10	TRINTA-RÉIS-DE-BICO-VERMELHO	Sterna hirundinacea	MARINE_BIRD	0	0	0	1	1	0	0
SP	São Sebastião	SP_São Sebastião	35507040003	2023-08-13	2023-08-16	TRINTA-RÉIS-DE-BANDO	Thalasseus acuflavidus	MARINE_BIRD	0	0	0	1	0	1	0
SP	Caraguatatuba	SP_Caraguatatuba	35105000009	2023-08-15	2023-08-18	TRINTA-RÉIS-REAL	Thalasseus maximus	MARINE_BIRD	0	0	0	1	0	1	0
SP	São Vicente	SP_São Vicente	35510090003	2023-08-17	2023-08-18	TRINTA-RÉIS-REAL	Thalasseus maximus	MARINE_BIRD	0	0	0	1	0	1	0
SP	Ubatuba	SP_Ubatuba	35554060003	2023-08-16	2023-08-21	TRINTA-RÉIS-DE-BANDO	Thalasseus acuflavidus	MARINE_BIRD	0	0	0	1	1	0	0
SP	Ubatuba	SP_Ubatuba	35554060004	2023-08-21	2023-08-23	TRINTA-RÉIS-DE-BANDO	Thalasseus acuflavidus	MARINE_BIRD	0	0	0	1	0	1	0
SP	Ilha Comprida	SP_Ilha Comprida	35204260001	2023-08-30	2023-09-01	TRINTA-RÉIS-DE-BICO-VERMELHO	Sterna hirundinacea	MARINE_BIRD	0	0	0	1	1	0	0
SP	Itanhaém	SP_Itanhaém	35221090004	2023-08-30	2023-09-01	TRINTA-RÉIS-DE-BANDO	Thalasseus acuflavidus	MARINE_BIRD	0	0	0	1	0	1	0
SP	Santos	SP_Santos	35485000005	2023-08-31	2023-09-05	TRINTA-RÉIS-REAL	Thalasseus maximus	MARINE_BIRD	0	0	0	1	0	1	0
SP	Itanhaém	SP_Itanhaém	35221090005	2023-09-03	2023-09-06	BOBO-PEQUENO	Puffinus puffinus	MARINE_BIRD	0	0	0	1	0	1	0
SP	Mongaguá	SP_Mongaguá	35311000001	2023-09-01	2023-09-06	TRINTA-RÉIS-DE-BANDO	Thalasseus acuflavidus	MARINE_BIRD	0	0	0	1	0	1	0
SP	São Sebastião	SP_São Sebastião	35507040004	2023-09-04	2023-09-06	TRINTA-RÉIS-REAL	Thalasseus maximus	MARINE_BIRD	0	0	0	1	0	1	0
SP	São Vicente	SP_São Vicente	35510090004	2023-09-04	2023-09-06	TRINTA-RÉIS-DE-BANDO	Thalasseus acuflavidus	MARINE_BIRD	0	0	0	1	0	1	0
SP	Ubatuba	SP_Ubatuba	35554060005	2023-09-03	2023-09-06	TRINTA-RÉIS-REAL	Thalasseus maximus	MARINE_BIRD	0	0	0	1	0	1	0
SP	Guarujá	SP_Guarujá	35187010009	2023-09-07	2023-09-13	TRINTA-RÉIS-REAL	Thalasseus maximus	MARINE_BIRD	0	0	0	1	0	1	0
SP	Santos	SP_Santos	35485000006	2023-09-08	2023-09-13	TRINTA-RÉIS-DE-BANDO	Thalasseus acuflavidus	MARINE_BIRD	0	0	0	1	0	1	0
SP	São Paulo	SP_São Paulo	35503080022	2023-09-11	2023-09-14	CORUJINHA-DO-MATO	Megascops choliba	LAND_BIRD	0	0	0	1	1	0	0
SP	Santos	SP_Santos	35485000007	2023-09-12	2023-09-14	TRINTA-RÉIS-DE-BICO-VERMELHO	Sterna hirundinacea	MARINE_BIRD	0	0	0	1	0	1	0
SP	Bertioga	SP_Bertioga	35063590005	2023-09-15	2023-09-15	TRINTA-RÉIS-DE-BANDO	Thalasseus acuflavidus	MARINE_BIRD	0	0	0	1	0	1	0
SP	Itanhaém	SP_Itanhaém	35221090007	2023-09-15	2023-09-15	TRINTA-RÉIS-REAL	Thalasseus maximus	MARINE_BIRD	0	0	0	1	0	1	0
SP	Praia Grande	SP_Praia Grande	35410000003	2023-09-08	2023-09-15	TRINTA-RÉIS-REAL	Thalasseus maximus	MARINE_BIRD	0	0	0	1	0	1	0
SP	Bertioga	SP_Bertioga	35063590004	2023-09-13	2023-09-18	BOBO-PEQUENO	Puffinus puffinus	MARINE_BIRD	0	0	0	1	0	1	0
SP	Guarujá	SP_Guarujá	35187010008	2023-09-01	2023-09-19	TRINTA-RÉIS-DE-BANDO	Thalasseus acuflavidus	MARINE_BIRD	0	0	0	1	0	1	0
SP	Caraguatatuba	SP_Caraguatatuba	35105000010	2023-09-18	2023-09-22	TRINTA-RÉIS-REAL	Thalasseus maximus	MARINE_BIRD	0	0	0	1	0	1	0
SP	Ilha Comprida	SP_Ilha Comprida	35204260003	2023-09-20	2023-09-23	TRINTA-RÉIS-DE-BANDO	Thalasseus acuflavidus	MARINE_BIRD	0	0	0	1	0	1	0
SP	Itanhaém	SP_Itanhaém	35221090008	2023-09-16	2023-09-23	FAIGÃO-ROLA	Pachyptila desolata	MARINE_BIRD	0	0	0	1	0	1	0
SP	Ilhabela	SP_Ilhabela	35204000002	2023-09-22	2023-09-28	TRINTA-RÉIS-DE-BANDO	Thalasseus acuflavidus	MARINE_BIRD	0	0	0	1	0	1	0
SP	Cananéia	SP_Cananéia	35099080004	2023-09-27	2023-09-29	TRINTA-RÉIS-DE-BICO-VERMELHO	Sterna hirundinacea	MARINE_BIRD	0	0	0	1	1	0	0
SP	Mongaguá	SP_Mongaguá	35311000002	2023-09-27	2023-09-29	TRINTA-RÉIS-REAL	Thalasseus maximus	MARINE_BIRD	0	0	0	1	0	1	0
SP	São Sebastião	SP_São Sebastião	35507040005	2023-09-28	2023-10-03	GRAZINA-DELICADA	Pterodroma mollis	MARINE_BIRD	0	0	0	1	1	0	0
SP	Itanhaém	SP_Itanhaém	35221090009	2023-10-02	2023-10-04	PINGUIM-DE-MAGALHÃES	Spheniscus magellanicus	MARINE_BIRD	0	0	0	1	1	0	0
SP	Mongaguá	SP_Mongaguá	35311000003	2023-09-30	2023-10-04	GAIVOTÃO	Larus dominicanus	MARINE_BIRD	0	0	0	1	1	0	0
SP	Praia Grande	SP_Praia Grande	35410000004	2023-09-28	2023-10-04	TRINTA-RÉIS-DE-BANDO	Thalasseus acuflavidus	MARINE_BIRD	0	0	0	1	1	0	0
SP	Peruíbe	SP_Peruíbe	35376020005	2023-10-02	2023-10-06	GAIVOTÃO	Larus dominicanus	MARINE_BIRD	0	0	0	1	1	0	0
SP	Peruíbe	SP_Peruíbe	35376020006	2023-10-02	2023-10-06	TRINTA-RÉIS-DE-BANDO	Thalasseus acuflavidus	MARINE_BIRD	0	0	0	1	0	1	0
SP	Itanhaém	SP_Itanhaém	35221090010	2023-10-05	2023-10-10	TRINTA-RÉIS-REAL	Thalasseus maximus	MARINE_BIRD	0	0	0	1	0	1	0
SP	Ubatuba	SP_Ubatuba	35554060006	2023-10-06	2023-10-11	FRAGATA	Fregata magnificens	MARINE_BIRD	0	0	0	1	1	0	0
SP	Ilha Comprida	SP_Ilha Comprida	35204260005	2023-10-05	2023-10-11	TRINTA-RÉIS-DE-BANDO	Thalasseus acuflavidus	MARINE_BIRD	0	0	0	1	0	1	0
SP	Guarujá	SP_Guarujá	35187010010	2023-10-08	2023-10-12	TRINTA-RÉIS-DE-BANDO	Thalasseus acuflavidus	MARINE_BIRD	0	0	0	1	0	1	0
SP	São Sebastião	SP_São Sebastião	35507040006	2023-10-06	2023-10-12	GARÇA-BRANCA-PEQUENA	Egretta thula	AQUATIC_BIRD	0	0	0	1	0	1	0
SP	Guarujá	SP_Guarujá	35187010011	2023-10-13	2023-10-17	TRINTA-RÉIS-BOREAL	Sterna hirundo	MARINE_BIRD	0	0	0	1	1	0	0
SP	São Sebastião	SP_São Sebastião	35507040007	2023-10-12	2023-10-19	BIGUÁ	Phalacrocorax brasilianus	MARINE_BIRD	0	0	0	1	1	0	0
SP	São Sebastião	SP_São Sebastião	35507040008	2023-10-14	2023-10-19	GRAZINA-DELICADA	Pterodroma mollis	MARINE_BIRD	0	0	0	1	1	0	0
SP	Ubatuba	SP_Ubatuba	35554060007	2023-10-15	2023-10-19	GRAZINA-DELICADA	Pterodroma mollis	MARINE_BIRD	0	0	0	1	1	0	0
SP	Ubatuba	SP_Ubatuba	35554060008	2023-10-16	2023-10-19	BOBO-PEQUENO	Puffinus puffinus	MARINE_BIRD	0	0	0	1	1	0	0
SP	Bertioga	SP_Bertioga	35063590006	2023-10-18	2023-10-23	TRINTA-RÉIS-REAL	Thalasseus maximus	MARINE_BIRD	0	0	0	1	0	1	0
SP	Ilha Comprida	SP_Ilha Comprida	35204260006	2023-10-19	2023-10-24	TRINTA-RÉIS-DE-BICO-VERMELHO	Sterna hirundinacea	MARINE_BIRD	0	0	0	1	1	0	0
SP	Santos	SP_Santos	35485000008	2023-10-25	2023-10-27	TRINTA-RÉIS-BOREAL	Sterna hirundo	MARINE_BIRD	0	0	0	1	0	1	0
SP	São Sebastião	SP_São Sebastião	35507040009	2023-10-15	2023-10-27	TRINTA-RÉIS-DE-BANDO	Thalasseus acuflavidus	MARINE_BIRD	0	0	0	1	0	1	0
SP	São Sebastião	SP_São Sebastião	35507040010	2023-10-26	2023-10-30	FRANGO-D'ÁGUA-AZUL	Porphyrio martinica	AQUATIC_BIRD	0	0	0	1	1	0	0
SP	Ilha Comprida	SP_Ilha Comprida	35204260007	2023-10-24	2023-11-01	MAÇARICO-DE-SOBRE-BRANCO	Calidris fuscicollis	MARINE_BIRD	0	0	0	1	1	0	0
SP	Peruíbe	SP_Peruíbe	35376020007	2023-10-18	2023-11-01	GRAZINA-DE-BARRIGA-BRANCA	Pterodroma incerta	MARINE_BIRD	0	0	0	1	1	0	0
SP	Caraguatatuba	SP_Caraguatatuba	35105000011	2023-10-29	2023-11-01	GARÇA-BRANCA-GRANDE	Ardea alba	AQUATIC_BIRD	0	0	0	1	0	1	0
SP	Peruíbe	SP_Peruíbe	35376020008	2023-10-27	2023-11-03	GAIVOTÃO	Larus dominicanus	MARINE_BIRD	0	0	0	1	1	0	0
SP	Ilha Comprida	SP_Ilha Comprida	35204260008	2023-10-26	2023-11-03	LEÃO-MARINHO-DA-PATAGÔNIA	Otaria flavescens	MARINE_MAMMAL	0	0	0	1	0	1	0
SP	Praia Grande	SP_Praia Grande	35410000006	2023-10-31	2023-11-07	MARRECA-CACAU	Nomonyx dominicus	AQUATIC_BIRD	0	0	0	1	1	0	0
SP	Ilhabela	SP_Ilhabela	35204000003	2023-11-02	2023-11-08	GAVIÃO-CARIJÓ	Rupornis magnirostris	LAND_BIRD	0	0	0	1	1	0	0
SP	Itanhaém	SP_Itanhaém	35221090011	2023-10-25	2023-11-08	BATUÍRA-DE-BANDO	Charadrius semipalmatus	MARINE_BIRD	0	0	0	1	1	0	0
SP	Bertioga	SP_Bertioga	35063590007	2023-10-30	2023-11-08	BATUIRUÇU	Pluvialis dominica	MARINE_BIRD	0	0	0	1	0	1	0
SP	Mongaguá	SP_Mongaguá	35311000004	2023-10-31	2023-11-08	TRINTA-RÉIS-REAL	Thalasseus maximus	MARINE_BIRD	0	0	0	1	0	1	0
SP	Praia Grande	SP_Praia Grande	35410000005	2023-10-31	2023-11-08	TRINTA-RÉIS-REAL	Thalasseus maximus	MARINE_BIRD	0	0	0	1	0	1	0
SP	Praia Grande	SP_Praia Grande	35410000007	2023-11-01	2023-11-08	BOBO-PEQUENO	Puffinus puffinus	MARINE_BIRD	0	0	0	1	0	1	0
SP	Guarujá	SP_Guarujá	35187010012	2023-11-06	2023-11-09	POMBO	Columba palumbus	LAND_BIRD	0	0	0	1	1	0	0
SP	São Paulo	SP_São Paulo	35503080023	2023-11-01	2023-11-09	TRINTA-RÉIS-BOREAL	Sterna hirundo	MARINE_BIRD	0	0	0	1	1	0	0
SP	São Sebastião	SP_São Sebastião	35507040011	2023-11-05	2023-11-09	PARDELA-PRETA	Ardenna grisea	MARINE_BIRD	0	0	0	1	0	1	0
SP	Ubatuba	SP_Ubatuba	35554060009	2023-11-06	2023-11-10	PARDELA-PRETA	Ardenna grisea	MARINE_BIRD	0	0	0	1	0	1	0
SP	Ilha Comprida	SP_Ilha Comprida	35204260009	2023-11-13	2023-11-16	TRINTA-RÉIS-DE-BANDO	Thalasseus acuflavidus	MARINE_BIRD	0	0	0	1	0	1	0
SP	Bertioga	SP_Bertioga	35063590008	2023-11-15	2023-11-17	TRINTA-RÉIS-BOREAL	Sterna hirundo	MARINE_BIRD	0	0	0	1	1	0	0
SP	Ilha Comprida	SP_Ilha Comprida	35204260010	2023-11-13	2023-11-17	ALBATROZ-DE-SOBRANCELHA	Thalassarche melanophrys	MARINE_BIRD	0	0	0	1	1	0	0
SP	Itanhaém	SP_Itanhaém	35221090012	2023-11-10	2023-11-17	BOBO-PEQUENO	Puffinus puffinus	MARINE_BIRD	0	0	0	1	1	0	0
SP	Ubatuba	SP_Ubatuba	35554060010	2023-11-16	2023-11-23	BOBO-PEQUENO	Puffinus puffinus	MARINE_BIRD	0	0	0	1	1	0	0
SP	São Sebastião	SP_São Sebastião	35507040012	2023-11-21	2023-11-24	BACURAU	Nyctidromus albicollis	LAND_BIRD	0	0	0	1	1	0	0
SP	Ilha Comprida	SP_Ilha Comprida	35204260011	2023-11-27	2023-11-29	GARÇA-MOURA	Ardea cocoi	AQUATIC_BIRD	0	0	0	1	1	0	0
SP	Ribeirão Preto	SP_Ribeirão Preto	35434020018	2023-12-06	2023-12-08	PATO	Anas platyrhynchos domesticus	DOMESTIC_BIRD	0	0	0	1	1	0	0
SP	Praia Grande	SP_Praia Grande	35410000008	2023-12-09	2023-12-13	TRINTA-RÉIS-REAL	Thalasseus maximus	MARINE_BIRD	0	0	0	1	0	1	0
SP	Ilha Comprida	SP_Ilha Comprida	35204260012	2023-12-14	2023-12-15	TRINTA-RÉIS-BOREAL	Sterna hirundo	MARINE_BIRD	0	0	0	1	1	0	0
SP	Peruíbe	SP_Peruíbe	35376020010	2023-12-11	2023-12-15	GAIVOTÃO	Larus dominicanus	MARINE_BIRD	0	0	0	1	1	0	0
SP	Ubatuba	SP_Ubatuba	35554060011	2023-12-14	2023-12-15	FRANGO-D'ÁGUA-AZUL	Porphyrio martinica	AQUATIC_BIRD	0	0	0	1	1	0	0
SP	Bertioga	SP_Bertioga	35063590009	2023-12-12	2023-12-16	BOBO-PEQUENO	Puffinus puffinus	MARINE_BIRD	0	0	0	1	0	1	0
SP	Santos	SP_Santos	35485000009	2023-12-17	2023-12-21	TRINTA-RÉIS-BOREAL	Sterna hirundo	MARINE_BIRD	0	0	0	1	1	0	0
SP	Ilha Comprida	SP_Ilha Comprida	35204260013	2023-12-20	2023-12-22	GAIVOTÃO	Larus dominicanus	MARINE_BIRD	0	0	0	1	1	0	0
SP	Mongaguá	SP_Mongaguá	35311000005	2023-12-21	2023-12-26	ATOBÁ-PARDO	Sula leucogaster	MARINE_BIRD	0	0	0	1	1	0	0
TO	Porto Nacional	TO_Porto Nacional	17182040014	2023-05-20	2023-05-24	GALINHA	Gallus gallus	DOMESTIC_BIRD	0	1	0	0	1	0	0
TO	Paranã	TO_Paranã	17162080005	2023-05-29	2023-06-03	GALINHA-D'ANGOLA	Numida meleagris	DOMESTIC_BIRD	0	1	0	0	1	0	0
TO	Rio Sono	TO_Rio Sono	17187580033	2023-05-31	2023-06-03	GALINHA	Gallus gallus	DOMESTIC_BIRD	0	1	0	0	1	0	0
TO	Aragominas	TO_Aragominas	17013090004	2023-06-30	2023-07-05	GALINHA	Gallus gallus	DOMESTIC_BIRD	0	1	0	0	1	0	0
TO	Palmeirópolis	TO_Palmeirópolis	17157540001	2023-12-08	2023-12-14	PATO-DO-MATO	Cairina moschata	AQUATIC_BIRD	0	0	0	1	1	0	0
TO	Palmas	TO_Palmas	17210000032	2023-12-06	2023-12-14	GALINHA	Gallus gallus	DOMESTIC_BIRD	0	1	0	0	1	0	0
AL	Pilar	AL_Pilar	27069010016	2024-07-23	2024-08-05	GALINHA	Gallus gallus	DOMESTIC_BIRD	0	1	0	0	1	0	0
AM	Manaus	AM_Manaus	13026030036	2024-01-18	2024-01-22	PERIQUITÃO	Psittacara leucophthalmus	LAND_BIRD	0	0	0	1	1	0	0
AM	Manaus	AM_Manaus	13026030038	2024-02-23	2024-02-28	MARRECA-ANANAÍ	Amazonetta brasiliensis	AQUATIC_BIRD	0	0	0	1	1	0	0
AM	Manaus	AM_Manaus	13026030039	2024-03-12	2024-03-16	GALINHA	Gallus gallus	DOMESTIC_BIRD	1	0	0	0	1	0	0
AM	Manaus	AM_Manaus	13026030041	2024-05-09	2024-05-28	GALINHA	Gallus gallus	DOMESTIC_BIRD	1	0	0	0	1	0	0
AM	Manaus	AM_Manaus	13026030042	2024-05-23	2024-05-28	GALINHA	Gallus gallus	DOMESTIC_BIRD	0	1	0	0	1	0	0
AM	Tefé	AM_Tefé	13042030004	2024-09-28	2024-10-03	BIGUÁ	Phalacrocorax brasilianus	MARINE_BIRD	0	0	0	1	1	0	0
BA	Valença	BA_Valença	9329030008	2024-01-15	2024-01-19	CAGARRA-GRANDE	Calonectris borealis	MARINE_BIRD	0	0	0	1	1	0	0
BA	Cairu	BA_Cairu	29054040001	2024-02-21	2024-02-24	ATOBÁ-PARDO	Sula leucogaster	MARINE_BIRD	0	0	0	1	1	0	0
BA	Ilhéus	BA_Ilhéus	29136060016	2024-03-11	2024-03-14	TRINTA-RÉIS-ESCURO	Anous stolidus	MARINE_BIRD	0	0	0	1	1	0	0
BA	Salvador	BA_Salvador	29274080038	2024-04-22	2024-04-25	GALINHA	Gallus gallus	DOMESTIC_BIRD	0	1	0	0	1	0	0
BA	Ilhéus	BA_Ilhéus	29136060017	2024-05-06	2024-05-14	BENEDITO-DE-TESTA-AMARELA	Melanerpes flavifrons	LAND_BIRD	0	0	0	1	1	0	0
BA	Prado	BA_Prado	29255010010	2024-05-13	2024-05-24	GARÇA-BRANCA-PEQUENA	Egretta thula	AQUATIC_BIRD	0	0	0	1	1	0	0
BA	Camaçari	BA_Camaçari	29057010005	2024-06-05	2024-06-07	CAGARRA-GRANDE	Calonectris borealis	MARINE_BIRD	0	0	0	1	1	0	0
BA	Salvador	BA_Salvador	29274080039	2024-07-08	2024-07-17	CAGARRA-GRANDE	Calonectris borealis	MARINE_BIRD	0	0	0	1	1	0	0
BA	Casa Nova	BA_Casa Nova	29072020010	2024-07-26	2024-08-05	AVOANTE	Zenaida auriculata	LAND_BIRD	0	0	0	1	1	0	0
BA	Salvador	BA_Salvador	29274080042	2024-09-30	2024-10-04	TRINTA-RÉIS-BOREAL	Sterna hirundo	MARINE_BIRD	0	0	0	1	1	0	0
BA	Valença	BA_Valença	29329030021	2024-10-14	2024-10-17	BOBO-PEQUENO	Puffinus puffinus	MARINE_BIRD	0	0	0	1	1	0	0
BA	Ilhéus	BA_Ilhéus	29136060018	2024-10-31	2024-11-06	TRINTA-RÉIS-DAS-ROCAS	Onychoprion fuscatus	MARINE_BIRD	0	0	0	1	1	0	0
BA	Canudos	BA_Canudos	29068240003	2024-11-18	2024-12-03	CARDEAL-DO-NORDESTE	Paroaria dominicana	LAND_BIRD	0	0	0	1	1	0	0
CE	Icapuí	CE_Icapuí	23053570004	2024-01-24	2024-02-02	FRAGATA	Fregata magnificens	MARINE_BIRD	0	0	0	1	1	0	0
CE	Piquet Carneiro	CE_Piquet Carneiro	23109020020	2024-04-13	2024-04-19	GALINHA	Gallus gallus	DOMESTIC_BIRD	0	1	0	0	1	0	0
CE	Jijoca de Jericoacoara	CE_Jijoca de Jericoacoara	23072540008	2024-07-16	2024-07-19	GAVIÃO-CARIJÓ	Rupornis magnirostris	LAND_BIRD	0	0	0	1	1	0	0
CE	Jijoca de Jericoacoara	CE_Jijoca de Jericoacoara	23072540009	2024-07-16	2024-07-19	CARCARÁ	Caracara plancus	LAND_BIRD	0	0	0	1	1	0	0
DF	Brasília	DF_Brasília	53001080499	2024-10-21	2024-10-23	PATO-DO-MATO	Cairina moschata	AQUATIC_BIRD	0	0	0	1	1	0	0
ES	Itapemirim	ES_Itapemirim	32028010012	2024-01-29	2024-02-02	TRINTA-RÉIS-BOREAL	Sterna hirundo	MARINE_BIRD	0	0	0	1	0	1	0
ES	Piúma	ES_Piúma	32042030009	2024-02-27	2024-03-02	TRINTA-RÉIS-BOREAL	Sterna hirundo	MARINE_BIRD	0	0	0	1	0	1	0
ES	Vila Velha	ES_Vila Velha	32052000033	2024-03-08	2024-03-15	GAIVOTÃO	Larus dominicanus	MARINE_BIRD	0	0	0	1	1	0	0
ES	Vila Velha	ES_Vila Velha	32052000035	2024-03-18	2024-03-23	ATOBÁ-PARDO	Sula leucogaster	MARINE_BIRD	0	0	0	1	1	0	0
ES	Anchieta	ES_Anchieta	32004090032	2024-03-21	2024-03-28	TRINTA-RÉIS-ESCURO	Anous stolidus	MARINE_BIRD	0	0	0	1	1	0	0
ES	Guarapari	ES_Guarapari	32024050026	2024-04-09	2024-04-19	TRINTA-RÉIS-BOREAL	Sterna hirundo	MARINE_BIRD	0	0	0	1	0	1	0
ES	Vitória	ES_Vitória	32053090038	2024-04-18	2024-04-25	TRINTA-RÉIS-DE-BANDO	Thalasseus acuflavidus	MARINE_BIRD	0	0	0	1	1	0	0
ES	Vitória	ES_Vitória	32053090039	2024-04-23	2024-04-26	TRINTA-RÉIS-DE-BANDO	Thalasseus acuflavidus	MARINE_BIRD	0	0	0	1	0	1	0
ES	Vila Velha	ES_Vila Velha	32052000036	2024-04-30	2024-05-09	SOCÓ-DORMINHOCO	Nycticorax nycticorax	AQUATIC_BIRD	0	0	0	1	1	0	0
ES	Vila Velha	ES_Vila Velha	32052000037	2024-05-03	2024-05-09	BIGUÁ	Phalacrocorax brasilianus	MARINE_BIRD	0	0	0	1	1	0	0
ES	Guarapari	ES_Guarapari	32024050027	2024-05-08	2024-05-17	POMBA-ASA-BRANCA	Patagioenas picazuro	LAND_BIRD	0	0	0	1	1	0	0
ES	Linhares	ES_Linhares	32032050060	2024-05-08	2024-05-17	TRINTA-RÉIS-DE-BANDO	Thalasseus acuflavidus	MARINE_BIRD	0	0	0	1	0	1	0
ES	Domingos Martins	ES_Domingos Martins	32019020041	2024-05-28	2024-05-31	GALINHA-D'ANGOLA	Numida meleagris	DOMESTIC_BIRD	0	1	0	0	1	0	0
ES	Guarapari	ES_Guarapari	32024050028	2024-06-12	2024-06-14	GALINHA-D'ANGOLA	Numida meleagris	DOMESTIC_BIRD	0	1	0	0	1	0	0
ES	Vitória	ES_Vitória	32053090044	2024-06-21	2024-06-27	TRINTA-RÉIS-DE-BANDO	Thalasseus acuflavidus	MARINE_BIRD	0	0	0	1	1	0	0
ES	Anchieta	ES_Anchieta	32004090034	2024-07-04	2024-07-12	ATOBÁ-PARDO	Sula leucogaster	MARINE_BIRD	0	0	0	1	1	0	0
ES	Serra	ES_Serra	32050020059	2024-07-15	2024-07-25	TRINTA-RÉIS-DE-BANDO	Thalasseus acuflavidus	MARINE_BIRD	0	0	0	1	1	0	0
ES	Anchieta	ES_Anchieta	32004090035	2024-07-24	2024-08-05	BOBO-PEQUENO	Puffinus puffinus	MARINE_BIRD	0	0	0	1	1	0	0
ES	Vitória	ES_Vitória	32053090045	2024-07-29	2024-08-05	TRINTA-RÉIS-DE-BANDO	Thalasseus acuflavidus	MARINE_BIRD	0	0	0	1	1	0	0
ES	Anchieta	ES_Anchieta	32004090037	2024-08-22	2024-09-05	TRINTA-RÉIS-DE-BANDO	Thalasseus acuflavidus	MARINE_BIRD	0	0	0	1	1	0	0
ES	Guarapari	ES_Guarapari	32024050031	2024-08-02	2024-09-05	GALINHA	Gallus gallus	DOMESTIC_BIRD	0	1	0	0	1	0	0
ES	Domingos Martins	ES_Domingos Martins	32019020042	2024-09-04	2024-09-09	GALINHA	Gallus gallus	DOMESTIC_BIRD	0	1	0	0	1	0	0
ES	Anchieta	ES_Anchieta	32004090039	2024-09-10	2024-09-20	PINGUIM-DE-MAGALHÃES	Spheniscus magellanicus	MARINE_BIRD	0	0	0	1	1	0	0
ES	Afonso Cláudio	ES_Afonso Cláudio	32001020044	2024-10-10	2024-10-21	URUBU-PRETO	Coragyps atratus	LAND_BIRD	0	0	0	1	1	0	0
GO	Santo Antônio do Descoberto	GO_Santo Antônio do Descoberto	52197530004	2024-09-19	2024-09-23	GALINHA	Gallus gallus	DOMESTIC_BIRD	0	1	0	0	1	0	0
MA	Colinas	MA_Colinas	21035050012	2024-01-10	2024-01-15	GALINHA	Gallus gallus	DOMESTIC_BIRD	1	0	0	0	1	0	0
MA	São José de Ribamar	MA_São José de Ribamar	21112010023	2024-01-05	2024-01-18	GALINHA	Gallus gallus	DOMESTIC_BIRD	0	1	0	0	1	0	0
MA	São Luís	MA_São Luís	21113000027	2024-01-15	2024-01-18	MAÇARICO-RASTEIRINHO	Calidris pusilla	MARINE_BIRD	0	0	0	1	1	0	0
MG	Belo Horizonte	MG_Belo Horizonte	31062000060	2024-01-02	2024-01-05	POMBO	Columba palumbus	LAND_BIRD	0	0	0	1	1	0	0
MG	Conceição das Alagoas	MG_Conceição das Alagoas	31173060003	2024-01-11	2024-01-12	POMBO	Columba palumbus	LAND_BIRD	0	0	0	1	1	0	0
MG	Pará de Minas	MG_Pará de Minas	31471050153	2024-01-17	2024-01-19	GALINHA-D'ANGOLA	Numida meleagris	DOMESTIC_BIRD	1	0	0	0	1	0	0
MG	Alterosa	MG_Alterosa	31020010001	2024-01-25	2024-01-27	GALINHA	Gallus gallus	DOMESTIC_BIRD	0	1	0	0	1	0	0
MG	São Roque de Minas	MG_São Roque de Minas	31643080003	2024-01-30	2024-02-02	GALINHA	Gallus gallus	DOMESTIC_BIRD	0	1	0	0	1	0	0
MG	São Roque de Minas	MG_São Roque de Minas	31643080005	2024-01-30	2024-02-02	GALINHA	Gallus gallus	DOMESTIC_BIRD	0	1	0	0	1	0	0
MG	Sacramento	MG_Sacramento	31569080006	2024-02-21	2024-02-23	GALINHA	Gallus gallus	DOMESTIC_BIRD	0	1	0	0	1	0	0
MG	Arcos	MG_Arcos	31042050005	2024-03-06	2024-03-11	MARRECO	Amazonetta brasiliensis	AQUATIC_BIRD	0	0	0	1	1	0	0
MG	Juiz de Fora	MG_Juiz de Fora	31367020015	2024-03-06	2024-03-11	POMBO	Columba palumbus	LAND_BIRD	0	0	0	1	1	0	0
MG	Conceição do Pará	MG_Conceição do Pará	31176030044	2024-03-14	2024-03-19	GALINHA	Gallus gallus	DOMESTIC_BIRD	0	1	0	0	1	0	0
MG	Santa Maria do Salto	MG_Santa Maria do Salto	31581020007	2024-03-22	2024-03-25	BEM-TE-VI	Pitangus sulphuratus	LAND_BIRD	0	0	0	1	1	0	0
MG	Conceição das Alagoas	MG_Conceição das Alagoas	31173060004	2024-03-26	2024-03-28	GALINHA	Gallus gallus	DOMESTIC_BIRD	0	1	0	0	1	0	0
MG	Carmo do Cajuru	MG_Carmo do Cajuru	31142040007	2024-04-09	2024-04-12	GALINHA	Gallus gallus	DOMESTIC_BIRD	0	1	0	0	1	0	0
MG	Congonhal	MG_Congonhal	31179000001	2024-04-19	2024-04-20	GALINHA	Gallus gallus	DOMESTIC_BIRD	0	1	0	0	1	0	0
MG	Caraí	MG_Caraí	31130080005	2024-05-03	2024-05-08	GALINHA	Gallus gallus	DOMESTIC_BIRD	0	1	0	0	1	0	0
MG	Muzambinho	MG_Muzambinho	31441020027	2024-06-24	2024-06-26	GALINHA	Gallus gallus	DOMESTIC_BIRD	0	1	0	0	1	0	0
MG	Uberlândia	MG_Uberlândia	31702060206	2024-07-03	2024-07-05	GALINHA	Gallus gallus	DOMESTIC_BIRD	0	1	0	0	1	0	0
MG	Pedro Leopoldo	MG_Pedro Leopoldo	31493090008	2024-07-23	2024-07-25	GALINHA	Gallus gallus	DOMESTIC_BIRD	0	1	0	0	1	0	0
MG	Belo Horizonte	MG_Belo Horizonte	31062000063	2024-07-31	2024-08-02	POMBO	Columba palumbus	LAND_BIRD	0	0	0	1	1	0	0
MG	São Pedro dos Ferros	MG_São Pedro dos Ferros	31640010008	2024-08-06	2024-08-08	GALINHA	Gallus gallus	DOMESTIC_BIRD	1	0	0	0	1	0	0
MG	Belo Horizonte	MG_Belo Horizonte	31062000064	2024-08-13	2024-08-16	POMBO	Columba palumbus	LAND_BIRD	0	0	0	1	1	0	0
MG	Onça de Pitangui	MG_Onça de Pitangui	31458020008	2024-09-05	2024-09-09	GALINHA	Gallus gallus	DOMESTIC_BIRD	0	1	0	0	1	0	0
MG	Ouro Branco	MG_Ouro Branco	31459010001	2024-09-05	2024-09-09	GALINHA	Gallus gallus	DOMESTIC_BIRD	0	1	0	0	1	0	0
MG	Uberlândia	MG_Uberlândia	31702060215	2024-09-09	2024-09-12	GALINHA	Gallus gallus	DOMESTIC_BIRD	1	0	0	0	1	0	0
MG	Uberlândia	MG_Uberlândia	31702060216	2024-09-09	2024-09-12	GALINHA	Gallus gallus	DOMESTIC_BIRD	1	0	0	0	1	0	0
MG	Monte Alegre de Minas	MG_Monte Alegre de Minas	31428090098	2024-09-09	2024-09-13	GALINHA	Gallus gallus	DOMESTIC_BIRD	1	0	0	0	1	0	0
MG	Araxá	MG_Araxá	31040070009	2024-09-18	2024-09-20	GALINHA	Gallus gallus	DOMESTIC_BIRD	0	1	0	0	1	0	0
MG	Patrocínio	MG_Patrocínio	31481030038	2024-10-05	2024-10-08	GALINHA	Gallus gallus	DOMESTIC_BIRD	0	1	0	0	1	0	0
MG	Uberlândia	MG_Uberlândia	31702060226	2024-11-06	2024-11-12	GALINHA	Gallus gallus	DOMESTIC_BIRD	1	0	0	0	1	0	0
MG	Jaboticatubas	MG_Jaboticatubas	31346080013	2024-11-27	2024-11-29	GALINHA	Gallus gallus	DOMESTIC_BIRD	0	1	0	0	1	0	0
MG	Ouro Fino	MG_Ouro Fino	31460080008	2024-11-27	2024-11-29	GALINHA	Gallus gallus	DOMESTIC_BIRD	0	1	0	0	1	0	0
MS	Bonito	MS_Bonito	50022090053	2024-01-05	2024-01-10	GALINHA	Gallus gallus	DOMESTIC_BIRD	0	1	0	0	1	0	0
MS	Campo Grande	MS_Campo Grande	50027040054	2024-01-08	2024-01-11	PARDAL	Passer domesticus	LAND_BIRD	0	0	0	1	1	0	0
MS	Sete Quedas	MS_Sete Quedas	50077030003	2024-01-27	2024-01-30	GALINHA	Gallus gallus	DOMESTIC_BIRD	0	1	0	0	1	0	0
MS	Bonito	MS_Bonito	50022090054	2024-01-29	2024-02-02	GALINHA	Gallus gallus	DOMESTIC_BIRD	0	1	0	0	1	0	0
MS	Antônio João	MS_Antônio João	50009060006	2024-02-15	2024-02-17	GALINHA	Gallus gallus	DOMESTIC_BIRD	0	1	0	0	1	0	0
MS	Costa Rica	MS_Costa Rica	50032560028	2024-02-16	2024-02-21	GALINHA	Gallus gallus	DOMESTIC_BIRD	0	1	0	0	1	0	0
MS	Campo Grande	MS_Campo Grande	50027040064	2024-03-31	2024-04-03	SOCÓ-BOI	Tigrisoma lineatum	AQUATIC_BIRD	0	0	0	1	1	0	0
MS	Paraíso das Águas	MS_Paraíso das Águas	50062750032	2024-04-02	2024-04-07	GALINHA	Gallus gallus	DOMESTIC_BIRD	0	1	0	0	1	0	0
MS	Angélica	MS_Angélica	50008560014	2024-04-10	2024-04-13	GALINHA	Gallus gallus	DOMESTIC_BIRD	0	1	0	0	1	0	0
MS	Camapuã	MS_Camapuã	50026050041	2024-04-24	2024-04-26	GALINHA	Gallus gallus	DOMESTIC_BIRD	0	1	0	0	1	0	0
MS	Rio Verde de Mato Grosso	MS_Rio Verde de Mato Grosso	50074060032	2024-04-30	2024-05-03	GALINHA	Gallus gallus	DOMESTIC_BIRD	0	1	0	0	1	0	0
MS	Paraíso das Águas	MS_Paraíso das Águas	50062750033	2024-05-16	2024-05-20	GALINHA	Gallus gallus	DOMESTIC_BIRD	0	1	0	0	1	0	0
MS	Paranaíba	MS_Paranaíba	50063090036	2024-05-16	2024-05-21	GALINHA	Gallus gallus	DOMESTIC_BIRD	0	1	0	0	1	0	0
MS	Bonito	MS_Bonito	50022090058	2024-07-28	2024-07-31	PATO	Anas platyrhynchos domesticus	DOMESTIC_BIRD	0	1	0	0	1	0	0
MS	Jutí	MS_Jutí	50051520010	2024-08-27	2024-08-30	GALINHA	Gallus gallus	DOMESTIC_BIRD	1	0	0	0	1	0	0
MS	Itaquiraí	MS_Itaquiraí	50046010047	2024-09-13	2024-09-19	GALINHA	Gallus gallus	DOMESTIC_BIRD	1	0	0	0	1	0	0
MS	Santa Rita do Pardo	MS_Santa Rita do Pardo	50075540017	2024-12-04	2024-12-06	GALINHA	Gallus gallus	DOMESTIC_BIRD	0	1	0	0	1	0	0
MS	Coxim	MS_Coxim	50033060027	2024-12-27	2024-12-31	PATO	Anas platyrhynchos domesticus	DOMESTIC_BIRD	0	1	0	0	1	0	0
MT	Cáceres	MT_Cáceres	51025040052	2024-01-17	2024-01-22	GALINHA	Gallus gallus	DOMESTIC_BIRD	0	1	0	0	1	0	0
MT	Guarantã do Norte	MT_Guarantã do Norte	51041040015	2024-01-25	2024-01-29	GALINHA	Gallus gallus	DOMESTIC_BIRD	0	1	0	0	1	0	0
MT	Nova Ubiratã	MT_Nova Ubiratã	51062400003	2024-01-30	2024-02-02	GALINHA	Gallus gallus	DOMESTIC_BIRD	0	1	0	0	1	0	0
MT	Nobres	MT_Nobres	51059030018	2024-02-23	2024-02-26	GALINHA	Gallus gallus	DOMESTIC_BIRD	0	1	0	0	1	0	0
MT	Barra do Garças	MT_Barra do Garças	51018030014	2024-02-19	2024-03-02	GALINHA	Gallus gallus	DOMESTIC_BIRD	0	1	0	0	1	0	0
MT	Cotriguaçu	MT_Cotriguaçu	51033790001	2024-03-19	2024-03-23	GALINHA	Gallus gallus	DOMESTIC_BIRD	0	1	0	0	1	0	0
MT	Água Boa	MT_Água Boa	51002010028	2024-04-10	2024-04-13	GALINHA	Gallus gallus	DOMESTIC_BIRD	0	1	0	0	1	0	0
MT	Barra do Bugres	MT_Barra do Bugres	51017040009	2024-04-16	2024-04-19	GALINHA	Gallus gallus	DOMESTIC_BIRD	0	1	0	0	1	0	0
MT	Juruena	MT_Juruena	51051760008	2024-05-21	2024-05-25	GALINHA	Gallus gallus	DOMESTIC_BIRD	0	1	0	0	1	0	0
MT	Confresa	MT_Confresa	51033530006	2024-06-05	2024-06-10	GALINHA	Gallus gallus	DOMESTIC_BIRD	0	1	0	0	1	0	0
MT	Jangada	MT_Jangada	51049060027	2024-06-08	2024-06-11	GALINHA	Gallus gallus	DOMESTIC_BIRD	0	1	0	0	1	0	0
MT	Juruena	MT_Juruena	51051760009	2024-07-01	2024-07-05	GALINHA	Gallus gallus	DOMESTIC_BIRD	0	1	0	0	1	0	0
MT	Querência	MT_Querência	51070650007	2024-07-02	2024-07-05	GALINHA	Gallus gallus	DOMESTIC_BIRD	0	1	0	0	1	0	0
MT	Sinop	MT_Sinop	51079090029	2024-09-09	2024-09-13	PATO-DO-MATO	Cairina moschata	AQUATIC_BIRD	0	0	0	1	1	0	0
MT	Itaúba	MT_Itaúba	51045590003	2024-10-23	2024-10-25	GALINHA	Gallus gallus	DOMESTIC_BIRD	0	1	0	0	1	0	0
MT	Denise	MT_Denise	51034520002	2024-12-16	2024-12-20	GALINHA	Gallus gallus	DOMESTIC_BIRD	0	1	0	0	1	0	0
MT	Marcelândia	MT_Marcelândia	51055800009	2024-12-17	2024-12-21	GALINHA	Gallus gallus	DOMESTIC_BIRD	0	1	0	0	1	0	0
PA	Santa Izabel do Pará	PA_Santa Izabel do Pará	15065000042	2024-01-10	2024-01-15	GALINHA	Gallus gallus	DOMESTIC_BIRD	0	1	0	0	1	0	0
PA	Inhangapi	PA_Inhangapi	15034080016	2024-04-11	2024-04-18	GALINHA	Gallus gallus	DOMESTIC_BIRD	0	1	0	0	1	0	0
PA	Santo Antônio do Tauá	PA_Santo Antônio do Tauá	15070030021	2024-08-12	2024-08-16	GALINHA	Gallus gallus	DOMESTIC_BIRD	0	1	0	0	1	0	0
PA	Itaituba	PA_Itaituba	15036060013	2024-09-24	2024-09-27	GALINHA	Gallus gallus	DOMESTIC_BIRD	0	1	0	0	1	0	0
PA	Inhangapi	PA_Inhangapi	15034080020	2024-10-02	2024-10-07	GALINHA	Gallus gallus	DOMESTIC_BIRD	0	1	0	0	1	0	0
PE	Fernando de Noronha	PE_Fernando de Noronha	26054590002	2024-05-15	2024-05-20	GALINHA	Gallus gallus	DOMESTIC_BIRD	0	1	0	0	1	0	0
PE	Fernando de Noronha	PE_Fernando de Noronha	26054590003	2024-07-15	2024-07-19	GALINHA	Gallus gallus	DOMESTIC_BIRD	0	1	0	0	1	0	0
PE	Afrânio	PE_Afrânio	26002030001	2024-08-07	2024-08-10	AVOANTE	Zenaida auriculata	LAND_BIRD	0	0	0	1	1	0	0
PE	Dormentes	PE_Dormentes	26051520005	2024-08-10	2024-08-16	AVOANTE	Zenaida auriculata	LAND_BIRD	0	0	0	1	1	0	0
PE	Santa Maria da Boa Vista	PE_Santa Maria da Boa Vista	26126040002	2024-08-08	2024-08-16	AVOANTE	Zenaida auriculata	LAND_BIRD	0	0	0	1	1	0	0
PE	Orocó	PE_Orocó	26098080001	2024-08-15	2024-08-20	AVOANTE	Zenaida auriculata	LAND_BIRD	0	0	0	1	1	0	0
PE	Parnamirim	PE_Parnamirim	26104000004	2024-08-14	2024-08-20	AVOANTE	Zenaida auriculata	LAND_BIRD	0	0	0	1	1	0	0
PE	Sirinhaém	PE_Sirinhaém	26142040002	2024-09-29	2024-10-02	GALINHA	Gallus gallus	DOMESTIC_BIRD	0	1	0	0	1	0	0
PI	Parnaíba	PI_Parnaíba	22077020085	2024-11-18	2024-11-25	PARDELA-DE-ASA-LARGA	Puffinus lherminieri	MARINE_BIRD	0	0	0	1	1	0	0
PR	Guaratuba	PR_Guaratuba	41096090008	2024-01-16	2024-01-19	POMBO	Columba palumbus	LAND_BIRD	0	0	0	1	1	0	0
PR	Telêmaco Borba	PR_Telêmaco Borba	41271060008	2024-03-05	2024-03-08	POMBO	Columba palumbus	LAND_BIRD	0	0	0	1	1	0	0
PR	Pontal do Paraná	PR_Pontal do Paraná	41199540011	2024-05-28	2024-05-31	TRINTA-RÉIS-DE-BANDO	Thalasseus acuflavidus	MARINE_BIRD	0	0	0	1	1	0	0
PR	Guaratuba	PR_Guaratuba	41096090009	2024-07-10	2024-07-12	TRINTA-RÉIS-DE-BANDO	Thalasseus acuflavidus	MARINE_BIRD	0	0	0	1	1	0	0
PR	Pontal do Paraná	PR_Pontal do Paraná	41199540012	2024-07-10	2024-07-12	TRINTA-RÉIS-BOREAL	Sterna hirundo	MARINE_BIRD	0	0	0	1	1	0	0
RJ	Macaé	RJ_Macaé	33024030006	2024-01-29	2024-02-09	TRINTA-RÉIS-BOREAL	Sterna hirundo	MARINE_BIRD	0	0	0	1	0	1	0
RJ	São Francisco de Itabapoana	RJ_São Francisco de Itabapoana	33047550005	2024-02-26	2024-03-02	TRINTA-RÉIS-BOREAL	Sterna hirundo	MARINE_BIRD	0	0	0	1	0	1	0
RJ	São João da Barra	RJ_São João da Barra	33050000012	2024-02-26	2024-03-02	TRINTA-RÉIS-BOREAL	Sterna hirundo	MARINE_BIRD	0	0	0	1	0	1	0
RJ	Cabo Frio	RJ_Cabo Frio	33007040003	2024-03-03	2024-03-09	TRINTA-RÉIS-BOREAL	Sterna hirundo	MARINE_BIRD	0	0	0	1	0	1	0
RJ	Rio de Janeiro	RJ_Rio de Janeiro	33045570072	2024-03-08	2024-03-15	BIGUÁ	Phalacrocorax brasilianus	MARINE_BIRD	0	0	0	1	1	0	0
RJ	Rio das Ostras	RJ_Rio das Ostras	33045240006	2024-03-12	2024-03-15	TRINTA-RÉIS-BOREAL	Sterna hirundo	MARINE_BIRD	0	0	0	1	0	1	0
RJ	Rio de Janeiro	RJ_Rio de Janeiro	33045570074	2024-04-01	2024-04-05	TRINTA-RÉIS-ESCURO	Anous stolidus	MARINE_BIRD	0	0	0	1	1	0	0
RJ	São Francisco de Itabapoana	RJ_São Francisco de Itabapoana	33047550006	2024-03-30	2024-04-05	TRINTA-RÉIS-BOREAL	Sterna hirundo	MARINE_BIRD	0	0	0	1	0	1	0
RJ	Macaé	RJ_Macaé	33024030007	2024-04-09	2024-04-12	TRINTA-RÉIS-DE-BANDO	Thalasseus acuflavidus	MARINE_BIRD	0	0	0	1	0	1	0
RJ	Macaé	RJ_Macaé	33024030008	2024-04-15	2024-04-19	FRAGATA	Fregata magnificens	MARINE_BIRD	0	0	0	1	1	0	0
RJ	São João da Barra	RJ_São João da Barra	33050000013	2024-05-23	2024-05-29	TRINTA-RÉIS-DE-BANDO	Thalasseus acuflavidus	MARINE_BIRD	0	0	0	1	1	0	0
RJ	Maricá	RJ_Maricá	33027000009	2024-05-28	2024-06-07	GARÇA-MOURA	Ardea cocoi	AQUATIC_BIRD	0	0	0	1	0	1	0
RJ	Cabo Frio	RJ_Cabo Frio	33007040004	2024-07-15	2024-07-19	TRINTA-RÉIS-DE-BANDO	Thalasseus acuflavidus	MARINE_BIRD	0	0	0	1	1	0	0
RJ	Mangaratiba	RJ_Mangaratiba	33026010009	2024-08-13	2024-08-16	LOBO-MARINHO-SUBANTÁRTICO	Arctocephalus tropicalis	MARINE_MAMMAL	0	0	0	1	1	0	0
RJ	Mangaratiba	RJ_Mangaratiba	33026010010	2024-08-25	2024-08-30	TRINTA-RÉIS-DE-BICO-VERMELHO	Sterna hirundinacea	MARINE_BIRD	0	0	0	1	1	0	0
RJ	Maricá	RJ_Maricá	33027000010	2024-08-25	2024-08-30	TRINTA-RÉIS-ESCURO	Anous stolidus	MARINE_BIRD	0	0	0	1	1	0	0
RJ	Cabo Frio	RJ_Cabo Frio	33007040005	2024-08-30	2024-09-04	PINGUIM-DE-MAGALHÃES	Spheniscus magellanicus	MARINE_BIRD	0	0	0	1	1	0	0
RJ	Maricá	RJ_Maricá	33027000011	2024-08-30	2024-09-09	PINGUIM-DE-MAGALHÃES	Spheniscus magellanicus	MARINE_BIRD	0	0	0	1	1	0	0
RJ	Arraial do Cabo	RJ_Arraial do Cabo	33002580005	2024-09-30	2024-10-04	TRINTA-RÉIS-DE-BICO-VERMELHO	Sterna hirundinacea	MARINE_BIRD	0	0	0	1	1	0	0
RJ	Quissamã	RJ_Quissamã	33041510001	2024-10-29	2024-10-31	MAÇARICO-BRANCO	Calidris alba	MARINE_BIRD	0	0	0	1	1	0	0
RJ	Niterói	RJ_Niterói	33033020004	2024-11-26	2024-11-29	GAIVOTA-DE-CABEÇA-CINZA	Chroicocephalus cirrocephalus	MARINE_BIRD	0	0	0	1	1	0	0
RN	Galinhos	RN_Galinhos	24041010002	2024-04-08	2024-04-11	GAIVOTA-DE-CABEÇA-CINZA	Chroicocephalus cirrocephalus	MARINE_BIRD	0	0	0	1	1	0	0
RN	Taipu	RN_Taipu	24139040002	2024-04-05	2024-04-11	GALINHA	Gallus gallus	DOMESTIC_BIRD	0	1	0	0	1	0	0
RN	Tibau	RN_Tibau	24110560003	2024-05-07	2024-05-09	BATUÍRA-DE-COLEIRA	Charadrius collaris	MARINE_BIRD	0	0	0	1	1	0	0
RO	Alto Alegre dos Parecis	RO_Alto Alegre dos Parecis	11003790017	2024-01-18	2024-01-22	GALINHA	Gallus gallus	DOMESTIC_BIRD	0	1	0	0	1	0	0
RO	Jaru	RO_Jaru	11001140039	2024-06-08	2024-06-12	PATO	Anas platyrhynchos domesticus	DOMESTIC_BIRD	0	1	0	0	1	0	0
RO	Alto Alegre dos Parecis	RO_Alto Alegre dos Parecis	11003790024	2024-06-26	2024-06-29	GALINHA	Gallus gallus	DOMESTIC_BIRD	0	1	0	0	1	0	0
RS	Panambi	RS_Panambi	43139040006	2024-01-02	2024-01-05	GALINHA	Gallus gallus	DOMESTIC_BIRD	0	1	0	0	1	0	0
RS	Maquiné	RS_Maquiné	#VALUE!	2024-01-04	2024-01-10	GALINHA	Gallus gallus	DOMESTIC_BIRD	0	1	0	0	1	0	0
RS	Campo Bom	RS_Campo Bom	43039050005	2024-01-08	2024-01-12	PATO	Anas platyrhynchos domesticus	DOMESTIC_BIRD	0	1	0	0	1	0	0
RS	Encruzilhada do Sul	RS_Encruzilhada do Sul	43069080007	2024-02-02	2024-02-08	GARÇA-BRANCA-GRANDE	Ardea alba	AQUATIC_BIRD	0	0	0	1	1	0	0
RS	Cidreira	RS_Cidreira	43054540005	2024-02-07	2024-02-09	TRINTA-RÉIS-DE-BICO-PRETO	Gelochelidon nilotica	MARINE_BIRD	0	0	0	1	1	0	0
RS	Guaíba	RS_Guaíba	43093080028	2024-02-07	2024-02-10	POMBO	Columba palumbus	LAND_BIRD	0	0	0	1	0	1	0
RS	Rio Pardo	RS_Rio Pardo	43157010025	2024-02-07	2024-02-10	CARAÚNA	Plegadis chihi	AQUATIC_BIRD	0	0	0	1	0	1	0
RS	Ipê	RS_Ipê	43104390018	2024-02-14	2024-02-17	PERU	Meleagris gallopavo	DOMESTIC_BIRD	1	0	0	0	1	0	0
RS	Rio Pardo	RS_Rio Pardo	43157010026	2024-02-15	2024-02-17	GALINHA	Gallus gallus	DOMESTIC_BIRD	0	1	0	0	1	0	0
RS	Rio Pardo	RS_Rio Pardo	43157010027	2024-02-15	2024-02-17	GALINHA	Gallus gallus	DOMESTIC_BIRD	0	1	0	0	1	0	0
RS	Sobradinho	RS_Sobradinho	43207010009	2024-02-14	2024-02-17	ROLINHA-FOGO-APAGOU	Columbina squammata	LAND_BIRD	0	0	1	0	1	0	0
RS	Rio Pardo	RS_Rio Pardo	#VALUE!	2024-02-17	2024-02-20	PATO	Anas platyrhynchos domesticus	DOMESTIC_BIRD	0	1	0	0	1	0	0
RS	Porto Vera Cruz	RS_Porto Vera Cruz	43150730002	2024-02-16	2024-02-20	GALINHA	Gallus gallus	DOMESTIC_BIRD	0	1	0	0	1	0	0
RS	Tavares	RS_Tavares	43213520012	2024-02-16	2024-02-20	GALINHA	Gallus gallus	DOMESTIC_BIRD	0	1	0	0	1	0	0
RS	Minas do Leão	RS_Minas do Leão	43122520003	2024-02-19	2024-02-23	PATO	Anas platyrhynchos domesticus	DOMESTIC_BIRD	0	1	0	0	1	0	0
RS	Pelotas	RS_Pelotas	43144070027	2024-02-20	2024-02-23	POMBO	Columba palumbus	LAND_BIRD	0	0	0	1	1	0	0
RS	Barra do Guarita	RS_Barra do Guarita	43018590005	2024-02-29	2024-03-04	GALINHA	Gallus gallus	DOMESTIC_BIRD	0	1	0	0	1	0	0
RS	São Sepé	RS_São Sepé	43196040018	2024-02-29	2024-03-04	IRERÊ	Dendrocygna viduata	AQUATIC_BIRD	0	0	0	1	1	0	0
RS	Forquetinha	RS_Forquetinha	43084330009	2024-03-01	2024-03-06	PATO	Anas platyrhynchos domesticus	DOMESTIC_BIRD	0	1	0	0	1	0	0
RS	Nova Prata	RS_Nova Prata	43133000015	2024-03-04	2024-03-07	GARÇA-VAQUEIRA	Bubulcus ibis	AQUATIC_BIRD	0	0	0	1	1	0	0
RS	Encruzilhada do Sul	RS_Encruzilhada do Sul	43069080008	2024-03-12	2024-03-15	GALINHA	Gallus gallus	DOMESTIC_BIRD	0	1	0	0	1	0	0
RS	Encruzilhada do Sul	RS_Encruzilhada do Sul	43069080009	2024-03-14	2024-03-16	GALINHA	Gallus gallus	DOMESTIC_BIRD	0	1	0	0	1	0	0
RS	Rio Grande	RS_Rio Grande	43156020014	2024-03-18	2024-03-23	POMBO	Columba palumbus	LAND_BIRD	0	0	0	1	1	0	0
RS	Encantado	RS_Encantado	43068090032	2024-03-23	2024-03-27	GALINHA	Gallus gallus	DOMESTIC_BIRD	1	0	0	0	1	0	0
RS	Mormaço	RS_Mormaço	43124270007	2024-03-26	2024-03-28	GANSO	Anser anser	DOMESTIC_BIRD	0	1	0	0	1	0	0
RS	Montenegro	RS_Montenegro	43124010033	2024-04-02	2024-04-05	GANSO	Anser anser	DOMESTIC_BIRD	0	1	0	0	1	0	0
RS	Farroupilha	RS_Farroupilha	43079060018	2024-04-18	2024-04-20	GALINHA	Gallus gallus	DOMESTIC_BIRD	0	1	0	0	1	0	0
RS	Porto Alegre	RS_Porto Alegre	43149020046	2024-06-14	2024-06-20	IRERÊ	Dendrocygna viduata	AQUATIC_BIRD	0	0	0	1	1	0	0
RS	Imbé	RS_Imbé	43103300007	2024-06-28	2024-07-04	PETREL-GRANDE	Macronectes giganteus	MARINE_BIRD	0	0	0	1	1	0	0
RS	Anta Gorda	RS_Anta Gorda	43007030022	2024-07-09	2024-07-17	GALINHA	Gallus gallus	DOMESTIC_BIRD	1	0	0	0	1	0	0
RS	Arvorezinha	RS_Arvorezinha	43014040025	2024-07-18	2024-07-20	GALINHA	Gallus gallus	DOMESTIC_BIRD	1	0	0	0	1	0	0
RS	Progresso	RS_Progresso	43151560037	2024-07-18	2024-07-20	GALINHA	Gallus gallus	DOMESTIC_BIRD	1	0	0	0	1	0	0
RS	Relvado	RS_Relvado	43154530021	2024-07-18	2024-07-20	GALINHA	Gallus gallus	DOMESTIC_BIRD	1	0	0	0	1	0	0
RS	Farroupilha	RS_Farroupilha	43079060019	2024-07-22	2024-07-24	GALINHA	Gallus gallus	DOMESTIC_BIRD	1	0	0	0	1	0	0
RS	Farroupilha	RS_Farroupilha	43079060020	2024-07-23	2024-07-24	GALINHA	Gallus gallus	DOMESTIC_BIRD	1	0	0	0	1	0	0
RS	Anta Gorda	RS_Anta Gorda	43007030023	2024-07-23	2024-07-25	GALINHA	Gallus gallus	DOMESTIC_BIRD	0	1	0	0	1	0	0
RS	Progresso	RS_Progresso	43151560039	2024-07-31	2024-08-02	GALINHA	Gallus gallus	DOMESTIC_BIRD	1	0	0	0	1	0	0
RS	Progresso	RS_Progresso	43151560038	2024-07-17	2024-08-06	GALINHA	Gallus gallus	DOMESTIC_BIRD	1	0	0	0	1	0	0
RS	Ponte Preta	RS_Ponte Preta	43147870016	2024-08-12	2024-08-20	QUERO-QUERO	Vanellus chilensis	LAND_BIRD	0	0	0	1	1	0	0
RS	Torres	RS_Torres	43215010002	2024-08-16	2024-08-22	LOBO-MARINHO-SUL-AMERICANO	Arctocephalus australis	MARINE_MAMMAL	0	0	0	1	1	0	0
RS	Tavares	RS_Tavares	43213520014	2024-09-04	2024-09-09	ALBATROZ-DE-SOBRANCELHA	Thalassarche melanophrys	MARINE_BIRD	0	0	0	1	1	0	0
RS	Nova Prata	RS_Nova Prata	43133000017	2024-09-10	2024-09-13	GALINHA	Gallus gallus	DOMESTIC_BIRD	1	0	0	0	1	0	0
RS	Viamão	RS_Viamão	43230020051	2024-09-10	2024-09-13	POMBO	Columba palumbus	LAND_BIRD	0	0	0	1	1	0	0
RS	Nova Araçá	RS_Nova Araçá	43128070025	2024-10-09	2024-10-11	GALINHA	Gallus gallus	DOMESTIC_BIRD	1	0	0	0	1	0	0
RS	Imbé	RS_Imbé	43103300009	2024-10-11	2024-10-18	AVOANTE	Zenaida auriculata	LAND_BIRD	0	0	0	1	1	0	0
RS	Lajeado	RS_Lajeado	43114030005	2024-11-22	2024-11-27	QUERO-QUERO	Vanellus chilensis	LAND_BIRD	0	0	0	1	1	0	0
RS	Viamão	RS_Viamão	43230020055	2024-12-02	2024-12-05	CATURRITA	Myiopsitta monachus	LAND_BIRD	0	0	0	1	1	0	0
RS	Pelotas	RS_Pelotas	43144070033	2024-12-06	2024-12-12	POMBO	Columba palumbus	LAND_BIRD	0	0	0	1	1	0	0
RS	Montenegro	RS_Montenegro	43124010037	2024-12-18	2024-12-20	GALINHA	Gallus gallus	DOMESTIC_BIRD	0	1	0	0	1	0	0
RS	Caçapava do Sul	RS_Caçapava do Sul	43028080021	2024-12-23	2024-12-27	GALINHA	Gallus gallus	LAND_BIRD	0	1	0	0	1	0	0
RS	Quinze de Novembro	RS_Quinze de Novembro	43153540111	2024-08-24	-	GALINHA	Gallus gallus	DOMESTIC_BIRD	1	0	0	0	1	0	0
SC	Irineópolis	SC_Irineópolis	42079080003	2024-01-05	2024-01-08	GALINHA	Gallus gallus	DOMESTIC_BIRD	0	1	0	0	1	0	0
SC	Florianópolis	SC_Florianópolis	42054070041	2024-01-08	2024-01-11	TAPICURU	Phimosus infuscatus	AQUATIC_BIRD	0	0	0	1	1	0	0
SC	Concórdia	SC_Concórdia	42043010232	2024-01-23	2024-01-26	GALINHA	Gallus gallus	DOMESTIC_BIRD	0	1	0	0	1	0	0
SC	Itapiranga	SC_Itapiranga	42084010172	2024-02-02	2024-02-05	GARÇA-BRANCA-GRANDE	Ardea alba	AQUATIC_BIRD	0	0	0	1	1	0	0
SC	Criciúma	SC_Criciúma	42046080017	2024-02-01	2024-02-08	PATO	Anas platyrhynchos domesticus	DOMESTIC_BIRD	0	1	0	0	1	0	0
SC	Navegantes	SC_Navegantes	42113060010	2024-02-09	2024-02-17	GAIVOTÃO	Larus dominicanus	MARINE_BIRD	0	0	0	1	1	0	0
SC	Balneário Arroio do Silva	SC_Balneário Arroio do Silva	42019500003	2024-02-22	2024-02-26	GALINHA	Gallus gallus	DOMESTIC_BIRD	0	1	0	0	1	0	0
SC	Balneário Camboriú	SC_Balneário Camboriú	42020080001	2024-02-26	2024-03-01	TRINTA-RÉIS-BOREAL	Sterna hirundo	MARINE_BIRD	0	0	0	1	1	0	0
SC	Navegantes	SC_Navegantes	42113060011	2024-02-28	2024-03-01	GAIVOTÃO	Larus dominicanus	MARINE_BIRD	0	0	0	1	1	0	0
SC	Laurentino	SC_Laurentino	42095080006	2024-03-06	2024-03-09	GALINHA	Gallus gallus	DOMESTIC_BIRD	0	1	0	0	1	0	0
SC	São Francisco do Sul	SC_São Francisco do Sul	42162060014	2024-03-08	2024-03-13	CAGARRA-DO-MEDITERRÂNEO	Calonectris diomedea	MARINE_BIRD	0	0	0	1	1	0	0
SC	Garopaba	SC_Garopaba	42057040017	2024-03-19	2024-03-21	CURICACA	Theristicus caudatus	AQUATIC_BIRD	0	0	0	1	1	0	0
SC	Florianópolis	SC_Florianópolis	42054070045	2024-04-01	2024-04-03	ATOBÁ-PARDO	Sula leucogaster	MARINE_BIRD	0	0	0	1	1	0	0
SC	Florianópolis	SC_Florianópolis	42054070046	2024-04-03	2024-04-05	TAPICURU	Phimosus infuscatus	AQUATIC_BIRD	0	0	0	1	1	0	0
SC	Itajaí	SC_Itajaí	42082030008	2024-04-04	2024-04-08	GAIVOTÃO	Larus dominicanus	MARINE_BIRD	0	0	0	1	1	0	0
SC	Penha	SC_Penha	42125020011	2024-04-04	2024-04-08	BIGUÁ	Phalacrocorax brasilianus	MARINE_BIRD	0	0	0	1	1	0	0
SC	Palhoça	SC_Palhoça	42119000011	2024-04-10	2024-04-13	SOCÓ-DORMINHOCO	Nycticorax nycticorax	AQUATIC_BIRD	0	0	0	1	1	0	0
SC	Itajaí	SC_Itajaí	42082030009	2024-04-29	2024-05-03	GAIVOTÃO	Larus dominicanus	MARINE_BIRD	0	0	0	1	1	0	0
SC	Concórdia	SC_Concórdia	42043010239	2024-05-11	2024-05-13	SARACURA-DO-MATO	Aramides saracura	AQUATIC_BIRD	0	0	0	1	1	0	0
SC	Imbituba	SC_Imbituba	42073040011	2024-05-10	2024-05-14	LEÃO-MARINHO-DA-PATAGÔNIA	Otaria flavescens	MARINE_MAMMAL	0	0	0	1	1	0	0
SC	Bombinhas	SC_Bombinhas	42024530005	2024-06-21	2024-06-25	PINGUIM-DE-MAGALHÃES	Spheniscus magellanicus	MARINE_BIRD	0	0	0	1	1	0	0
SC	Florianópolis	SC_Florianópolis	42054070050	2024-06-28	2024-07-03	BIGUÁ	Phalacrocorax brasilianus	MARINE_BIRD	0	0	0	1	1	0	0
SC	São Francisco do Sul	SC_São Francisco do Sul	42162060015	2024-07-08	2024-07-11	TRINTA-RÉIS-DE-BICO-VERMELHO	Sterna hirundinacea	MARINE_BIRD	0	0	0	1	1	0	0
SC	Garopaba	SC_Garopaba	42057040018	2024-07-11	2024-07-16	TRINTA-RÉIS-DE-COROA-BRANCA	Sterna trudeaui	MARINE_BIRD	0	0	0	1	1	0	0
SC	Florianópolis	SC_Florianópolis	42054070051	2024-07-21	2024-07-24	PINGUIM-DE-MAGALHÃES	Spheniscus magellanicus	MARINE_BIRD	0	0	0	1	1	0	0
SC	Itapoá	SC_Itapoá	42084500011	2024-07-30	2024-07-31	TRINTA-RÉIS-DE-BICO-VERMELHO	Sterna hirundinacea	MARINE_BIRD	0	0	0	1	1	0	0
SC	São Francisco do Sul	SC_São Francisco do Sul	42162060016	2024-08-01	2024-08-05	TRINTA-RÉIS-DE-BICO-VERMELHO	Sterna hirundinacea	MARINE_BIRD	0	0	0	1	1	0	0
SC	Governador Celso Ramos	SC_Governador Celso Ramos	42060090011	2024-08-07	2024-08-08	TRINTA-RÉIS-DE-BANDO	Thalasseus acuflavidus	MARINE_BIRD	0	0	0	1	1	0	0
SC	Barra Velha	SC_Barra Velha	42021070008	2024-08-07	2024-08-09	TRINTA-RÉIS-DE-BICO-VERMELHO	Sterna hirundinacea	MARINE_BIRD	0	0	0	1	1	0	0
SC	Florianópolis	SC_Florianópolis	42054070052	2024-08-07	2024-08-09	BOBO-PEQUENO	Puffinus puffinus	MARINE_BIRD	0	0	0	1	1	0	0
SC	Penha	SC_Penha	42125020012	2024-08-16	2024-08-22	TRINTA-RÉIS-DE-BICO-VERMELHO	Sterna hirundinacea	MARINE_BIRD	0	0	0	1	1	0	0
SC	Navegantes	SC_Navegantes	42113060013	2024-09-09	2024-09-12	BIGUÁ	Phalacrocorax brasilianus	MARINE_BIRD	0	0	0	1	1	0	0
SC	Itajaí	SC_Itajaí	42082030010	2024-09-16	2024-09-19	BIGUÁ	Phalacrocorax brasilianus	MARINE_BIRD	0	0	0	1	1	0	0
SC	São Francisco do Sul	SC_São Francisco do Sul	42162060017	2024-09-27	2024-09-30	GALINHA	Gallus gallus	DOMESTIC_BIRD	0	1	0	0	1	0	0
SC	Itapoá	SC_Itapoá	42084500012	2024-10-14	2024-10-17	BIGUÁ	Phalacrocorax brasilianus	MARINE_BIRD	0	0	0	1	1	0	0
SC	Princesa	SC_Princesa	42141510022	2024-10-18	2024-10-21	GALINHA	Gallus gallus	DOMESTIC_BIRD	0	1	0	0	1	0	0
SC	Saudades	SC_Saudades	42173030140	2024-10-18	2024-10-21	QUERO-QUERO	Vanellus chilensis	LAND_BIRD	0	0	0	1	1	0	0
SC	Concórdia	SC_Concórdia	42043010246	2024-10-29	2024-10-31	CURICACA	Theristicus caudatus	AQUATIC_BIRD	0	0	0	1	1	0	0
SC	Balneário Arroio do Silva	SC_Balneário Arroio do Silva	42019500005	2024-11-01	2024-11-06	GAIVOTÃO	Larus dominicanus	MARINE_BIRD	0	0	0	1	1	0	0
SC	Florianópolis	SC_Florianópolis	42054070055	2024-10-31	2024-11-06	ATOBÁ-PARDO	Sula leucogaster	MARINE_BIRD	0	0	0	1	1	0	0
SC	Barra Velha	SC_Barra Velha	42021070009	2024-11-05	2024-11-08	BIGUÁ	Phalacrocorax brasilianus	MARINE_BIRD	0	0	0	1	1	0	0
SC	Rio do Sul	SC_Rio do Sul	42148050016	2024-11-21	2024-11-25	GALINHA	Gallus gallus	DOMESTIC_BIRD	0	1	0	0	1	0	0
SC	Navegantes	SC_Navegantes	42113060014	2024-11-25	2024-11-29	BIGUÁ	Phalacrocorax brasilianus	MARINE_BIRD	0	0	0	1	1	0	0
SE	Aracaju	SE_Aracaju	28003080004	2024-04-18	2024-04-23	TRINTA-RÉIS-DE-BANDO	Thalasseus acuflavidus	MARINE_BIRD	0	0	0	1	1	0	0
SE	Barra dos Coqueiros	SE_Barra dos Coqueiros	28006050002	2024-05-04	2024-05-08	CAGARRA-GRANDE	Calonectris borealis	MARINE_BIRD	0	0	0	1	1	0	0
SE	Barra dos Coqueiros	SE_Barra dos Coqueiros	28006050003	2024-07-26	2024-07-30	CAGARRA-GRANDE	Calonectris borealis	MARINE_BIRD	0	0	0	1	1	0	0
SE	Aracaju	SE_Aracaju	28003080006	2024-09-10	2024-09-13	BOBO-PEQUENO	Puffinus puffinus	MARINE_BIRD	0	0	0	1	1	0	0
SE	Aracaju	SE_Aracaju	28003080008	2024-09-10	2024-09-13	GRAZINA-DE-BARRIGA-BRANCA	Pterodroma incerta	MARINE_BIRD	0	0	0	1	1	0	0
SE	Barra dos Coqueiros	SE_Barra dos Coqueiros	28006050004	2024-09-10	2024-09-13	BOBO-PEQUENO	Puffinus puffinus	MARINE_BIRD	0	0	0	1	1	0	0
SE	Aracaju	SE_Aracaju	28003080009	2024-09-10	2024-09-18	PARDELA-PRETA	Ardenna grisea	MARINE_BIRD	0	0	0	1	1	0	0
SP	Itanhaém	SP_Itanhaém	35221090014	2024-01-02	2024-01-05	TRINTA-RÉIS-DE-BICO-VERMELHO	Sterna hirundinacea	MARINE_BIRD	0	0	0	1	1	0	0
SP	São Sebastião	SP_São Sebastião	35507040013	2024-01-05	2024-01-12	PARDELA-DE-BARRETE	Ardenna gravis	MARINE_BIRD	0	0	0	1	1	0	0
SP	Ilhabela	SP_Ilhabela	35204000004	2024-01-17	2024-01-22	BIGUATINGA	Anhinga anhinga	AQUATIC_BIRD	0	0	0	1	1	0	0
SP	Itanhaém	SP_Itanhaém	35221090015	2024-01-14	2024-01-22	TRINTA-RÉIS-BOREAL	Sterna hirundo	MARINE_BIRD	0	0	0	1	1	0	0
SP	Ilhabela	SP_Ilhabela	35204000005	2024-02-13	2024-02-19	GARÇA-BRANCA-PEQUENA	Egretta thula	AQUATIC_BIRD	0	0	0	1	1	0	0
SP	Bertioga	SP_Bertioga	35063590010	2024-02-11	2024-02-20	TRINTA-RÉIS-DE-BANDO	Thalasseus acuflavidus	MARINE_BIRD	0	0	0	1	0	1	0
SP	Ubatuba	SP_Ubatuba	35554060012	2024-04-05	2024-04-11	MANDRIÃO-CHILENO	Stercorarius chilensis	MARINE_BIRD	0	0	0	1	1	0	0
SP	Ilhabela	SP_Ilhabela	35204000006	2024-04-15	2024-04-19	ALMA-DE-MESTRE	Oceanites oceanicus	MARINE_BIRD	0	0	0	1	1	0	0
SP	Nova Granada	SP_Nova Granada	35330070002	2024-05-11	2024-05-13	GALINHA	Gallus gallus	DOMESTIC_BIRD	1	0	0	0	1	0	0
SP	Boituva	SP_Boituva	35070010017	2024-05-15	2024-05-18	CARCARÁ	Caracara plancus	LAND_BIRD	0	0	0	1	1	0	0
SP	Ubatuba	SP_Ubatuba	35554060013	2024-05-18	2024-05-22	MERGULHÃO-GRANDE	Podiceps major	AQUATIC_BIRD	0	0	0	1	1	0	0
SP	Praia Grande	SP_Praia Grande	35410000010	2024-05-19	2024-05-25	GAIVOTÃO	Larus dominicanus	MARINE_BIRD	0	0	0	1	1	0	0
SP	Praia Grande	SP_Praia Grande	35410000009	2024-05-18	2024-05-27	CAGARRA-GRANDE	Calonectris borealis	MARINE_BIRD	0	0	0	1	1	0	0
SP	São Sebastião	SP_São Sebastião	35507040014	2024-06-24	2024-06-27	TRINTA-RÉIS-DE-BANDO	Thalasseus acuflavidus	MARINE_BIRD	0	0	0	1	1	0	0
SP	São Sebastião	SP_São Sebastião	35507040015	2024-07-04	2024-07-08	TRINTA-RÉIS-DE-BANDO	Thalasseus acuflavidus	MARINE_BIRD	0	0	0	1	1	0	0
SP	São Sebastião	SP_São Sebastião	35507040016	2024-07-31	2024-08-05	GRAZINA-DELICADA	Pterodroma mollis	MARINE_BIRD	0	0	0	1	1	0	0
SP	Peruíbe	SP_Peruíbe	35376020011	2024-07-31	2024-08-06	BOBO-PEQUENO	Puffinus puffinus	MARINE_BIRD	0	0	0	1	1	0	0
SP	Praia Grande	SP_Praia Grande	35410000012	2024-08-05	2024-08-08	GRAZINA-DE-BARRIGA-BRANCA	Pterodroma incerta	MARINE_BIRD	0	0	0	1	1	0	0
SP	Ubatuba	SP_Ubatuba	35554060014	2024-08-15	2024-08-20	TRINTA-RÉIS-DE-BANDO	Thalasseus acuflavidus	MARINE_BIRD	0	0	0	1	1	0	0
SP	Guarujá	SP_Guarujá	35187010013	2024-08-28	2024-09-04	TRINTA-RÉIS-DE-BICO-VERMELHO	Sterna hirundinacea	MARINE_BIRD	0	0	0	1	1	0	0
SP	Praia Grande	SP_Praia Grande	35410000013	2024-08-30	2024-09-04	TRINTA-RÉIS-REAL	Thalasseus maximus	MARINE_BIRD	0	0	0	1	1	0	0
SP	Iguape	SP_Iguape	35203010005	2024-09-05	2024-09-13	PINGUIM-DE-MAGALHÃES	Spheniscus magellanicus	MARINE_BIRD	0	0	0	1	1	0	0
SP	Ilha Comprida	SP_Ilha Comprida	35204260016	2024-09-05	2024-09-13	ATOBÁ-PARDO	Sula leucogaster	MARINE_BIRD	0	0	0	1	1	0	0
SP	Ilha Comprida	SP_Ilha Comprida	35204260017	2024-09-05	2024-09-13	PINGUIM-DE-MAGALHÃES	Spheniscus magellanicus	MARINE_BIRD	0	0	0	1	1	0	0
SP	Caraguatatuba	SP_Caraguatatuba	35105000014	2024-10-02	2024-10-07	BOBO-PEQUENO	Puffinus puffinus	MARINE_BIRD	0	0	0	1	1	0	0
TO	Palmas	TO_Palmas	17210000034	2024-02-22	2024-03-01	QUERO-QUERO	Vanellus chilensis	LAND_BIRD	0	0	0	1	1	0	0
TO	Pium	TO_Pium	17175030015	2024-03-19	2024-03-23	GALINHA	Gallus gallus	DOMESTIC_BIRD	0	1	0	0	1	0	0
TO	Palmas	TO_Palmas	17210000041	2024-11-05	2024-11-07	GALINHA	Gallus gallus	DOMESTIC_BIRD	0	1	0	0	1	0	0
MS	Coxim	MS_Coxim	50033060027	2024-12-27	2024-12-31	PATO	Anas platyrhynchos domesticus	DOMESTIC_BIRD	0	1	0	0	1	0	0
BA	Canudos	BA_Canudos	29068240004	2024-12-19	2025-01-08	GALINHA	Gallus gallus	DOMESTIC_BIRD	0	1	0	0	1	0	0
MG	Uberlândia	MG_Uberlândia	31702060232	2025-01-10	2025-01-13	GALINHA	Gallus gallus	DOMESTIC_BIRD	1	0	0	0	1	0	0
RJ	Maricá	RJ_Maricá	33027000014	2024-12-22	2025-01-13	ATOBÁ-PARDO	Sula leucogaster	MARINE_BIRD	0	0	0	1	1	0	0
MA	São Luís	MA_São Luís	21113000034	2024-11-21	2025-01-17	TRINTA-RÉIS-RÓSEO	Sterna dougallii	MARINE_BIRD	0	0	0	1	1	0	0
PA	Eldorado do Carajás	PA_Eldorado do Carajás	15029540118	2025-01-21	2025-01-27	GALINHA	Gallus gallus	DOMESTIC_BIRD	0	1	0	0	1	0	0
PA	Soure	PA_Soure	15079040011	2025-01-23	2025-01-27	TRINTA-RÉIS-BOREAL	Sterna hirundo	MARINE_BIRD	0	0	0	1	1	0	0
RS	São Borja	RS_São Borja	43180020090	2025-01-22	2025-01-27	GALINHA	Gallus gallus	DOMESTIC_BIRD	0	1	0	0	1	0	0
SP	Itajobi	SP_Itajobi	35219030009	2025-01-23	2025-01-28	POMBO	Columba palumbus	LAND_BIRD	0	0	0	1	1	0	0
SC	Governador Celso Ramos	SC_Governador Celso Ramos	42060090013	2025-01-31	2025-02-03	BIGUÁ	Phalacrocorax brasilianus	MARINE_BIRD	0	0	0	1	1	0	0
RS	Protásio Alves	RS_Protásio Alves	43151720024	2025-02-05	2025-02-08	GALINHA	Gallus gallus	DOMESTIC_BIRD	1	0	0	0	1	0	0
RS	Encantado	RS_Encantado	43068090038	2025-02-06	2025-02-10	GALINHA	Gallus gallus	DOMESTIC_BIRD	0	1	0	0	1	0	0
ES	Aracruz	ES_Aracruz	32006070032	2025-01-29	2025-02-18	TRINTA-RÉIS-BOREAL	Sterna hirundo	MARINE_BIRD	0	0	0	1	1	0	0
MG	Pedro Leopoldo	MG_Pedro Leopoldo	31493090010	2025-02-19	2025-02-21	GALINHA	Gallus gallus	DOMESTIC_BIRD	0	1	0	0	1	0	0
RS	Nova Bréscia	RS_Nova Bréscia	43130030109	2025-02-19	2025-02-21	GALINHA	Gallus gallus	DOMESTIC_BIRD	0	1	0	0	1	0	0
GO	Cachoeira Dourada	GO_Cachoeira Dourada	52042500004	2025-02-18	2025-02-22	POMBO	Columba palumbus	LAND_BIRD	0	0	0	1	1	0	0
RS	Alegrete	RS_Alegrete	43004060036	2025-02-21	2025-02-25	GALINHA	Gallus gallus	DOMESTIC_BIRD	0	1	0	0	1	0	0
RS	Canoas	RS_Canoas	43046060028	2025-02-21	2025-02-25	TUCANO-DE-BICO-VERDE	Ramphastos dicolorus	LAND_BIRD	0	0	0	1	1	0	0
RS	Lajeado	RS_Lajeado	43114030006	2025-02-26	2025-03-01	PATO	Anas platyrhynchos domesticus	DOMESTIC_BIRD	0	0	0	1	1	0	0
RS	Alecrim	RS_Alecrim	43003070003	2025-03-06	2025-03-10	GALINHA	Gallus gallus	DOMESTIC_BIRD	0	1	0	0	1	0	0
RS	São Gabriel	RS_São Gabriel	43183090026	2025-03-07	2025-03-13	POMBO	Columba palumbus	LAND_BIRD	0	0	0	1	1	0	0
RJ	Maricá	RJ_Maricá	33027000015	2025-03-04	2025-03-14	BOBO-PEQUENO	Puffinus puffinus	MARINE_BIRD	0	0	0	1	1	0	0
RJ	Parati	RJ_Parati	33038070009	2025-03-06	2025-03-14	ATOBÁ-PARDO	Sula leucogaster	MARINE_BIRD	0	0	0	1	1	0	0
RS	Parobé	RS_Parobé	43140500006	2025-03-11	2025-03-14	POMBO	Columba palumbus	LAND_BIRD	0	0	0	1	1	0	0
ES	Conceição da Barra	ES_Conceição da Barra	32016050006	2025-03-11	2025-03-15	TRINTA-RÉIS-ESCURO	Anous stolidus	MARINE_BIRD	0	0	0	1	1	0	0
ES	Linhares	ES_Linhares	32032050066	2025-02-17	2025-03-15	TRINTA-RÉIS-BOREAL	Sterna hirundo	MARINE_BIRD	0	0	0	1	1	0	0
RO	Ji-Paraná	RO_Ji-Paraná	11001220051	2025-03-15	2025-03-20	GALINHA	Gallus gallus	DOMESTIC_BIRD	0	1	0	0	1	0	0
CE	São Gonçalo do Amarante	CE_São Gonçalo do Amarante	23124030036	2025-03-15	2025-03-20	FRAGATA	Fregata magnificens	MARINE_BIRD	0	0	0	1	1	0	0
RN	Guamaré	RN_Guamaré	24045070002	2025-03-11	2025-03-20	VIRA-PEDRAS	Arenaria interpres	MARINE_BIRD	0	0	0	1	1	0	0
MS	Jaraguari	MS_Jaraguari	50049080039	2025-03-20	2025-03-24	GALINHA	Gallus gallus	DOMESTIC_BIRD	0	1	0	0	1	0	0
PA	São Domingos do Capim	PA_São Domingos do Capim	15072010015	2025-03-22	2025-03-26	CORUJA-DAS-TORRES	Tyto alba	LAND_BIRD	0	0	0	1	1	0	0
MT	Glória D'Oeste	MT_Glória D'Oeste	51039570009	2025-03-21	2025-03-26	GALINHA	Gallus gallus	DOMESTIC_BIRD	0	1	0	0	1	0	0
MS	Amambaí	MS_Amambaí	50006090030	2025-03-25	2025-03-29	GALINHA	Gallus gallus	DOMESTIC_BIRD	0	1	0	0	1	0	0
MT	Nobres	MT_Nobres	51059030021	2025-03-26	2025-03-29	GALINHA	Gallus gallus	DOMESTIC_BIRD	0	1	0	0	1	0	0
RJ	Mangaratiba	RJ_Mangaratiba	33026010011	2025-03-31	2025-04-04	BIGUÁ	Phalacrocorax brasilianus	MARINE_BIRD	0	0	0	1	1	0	0
SC	Laurentino	SC_Laurentino	42095080009	2025-04-01	2025-04-04	GALINHA	Gallus gallus	DOMESTIC_BIRD	0	1	0	0	1	0	0
PA	Santa Izabel do Pará	PA_Santa Izabel do Pará	15065000055	2025-03-28	2025-04-07	PATO	Anas platyrhynchos domesticus	DOMESTIC_BIRD	0	1	0	0	1	0	0
SC	Rio do Sul	SC_Rio do Sul	42148050019	2025-04-04	2025-04-07	GALINHA	Gallus gallus	DOMESTIC_BIRD	0	1	0	0	1	0	0
MT	Barão de Melgaço	MT_Barão de Melgaço	51016050014	2025-04-02	2025-04-07	ARARA-AZUL	Anodorhynchus hyacinthinus	LAND_BIRD	0	0	0	1	1	0	0
MS	Costa Rica	MS_Costa Rica	50032560035	2025-04-03	2025-04-09	GALINHA	Gallus gallus	DOMESTIC_BIRD	0	1	0	0	1	0	0
BA	Vera Cruz	BA_Vera Cruz	29332080001	2025-04-07	2025-04-11	MARRECO	Amazonetta brasiliensis	AQUATIC_BIRD	0	1	0	0	1	0	0
MA	Balsas	MA_Balsas	21014000047	2025-04-03	2025-04-12	GALINHA	Gallus gallus	DOMESTIC_BIRD	0	1	0	0	1	0	0
MG	Betim	MG_Betim	31067050013	2025-04-09	2025-04-12	POMBO	Columba palumbus	LAND_BIRD	0	0	0	1	1	0	0
MG	Bambuí	MG_Bambuí	31051030019	2025-04-14	2025-04-17	GALINHA	Gallus gallus	DOMESTIC_BIRD	0	1	0	0	1	0	0
MG	Bom Despacho	MG_Bom Despacho	31074060030	2025-04-14	2025-04-17	GALINHA	Gallus gallus	DOMESTIC_BIRD	0	1	0	0	1	0	0
SC	Pinhalzinho	SC_Pinhalzinho	42129080088	2025-04-17	2025-04-19	GALINHA	Gallus gallus	DOMESTIC_BIRD	1	0	0	0	1	0	0
MT	Barra do Garças	MT_Barra do Garças	51018030019	2025-04-16	2025-04-19	GALINHA	Gallus gallus	DOMESTIC_BIRD	0	1	0	0	1	0	0
PA	Curuçá	PA_Curuçá	15029050005	2025-04-15	2025-04-23	TRINTA-RÉIS-ESCURO	Anous stolidus	MARINE_BIRD	0	0	0	1	1	0	0
PA	Marapanim	PA_Marapanim	15044060001	2025-04-24	2025-04-26	SOCÓ-DORMINHOCO	Nycticorax nycticorax	AQUATIC_BIRD	0	0	0	1	1	0	0
SC	Concórdia	SC_Concórdia	42043010253	2025-04-25	2025-04-28	GALINHA-D'ANGOLA	Numida meleagris	DOMESTIC_BIRD	0	1	0	0	1	0	0
ES	São Gabriel da Palha	ES_São Gabriel da Palha	32047080016	2025-04-24	2025-04-29	GALINHA	Gallus gallus	DOMESTIC_BIRD	1	0	0	0	1	0	0
RS	Santa Rosa	RS_Santa Rosa	43172020014	2025-04-24	2025-04-30	GALINHA	Gallus gallus	DOMESTIC_BIRD	0	1	0	0	1	0	0
AM	Canutama	AM_Canutama	13009040004	2025-04-30	2025-05-03	GALINHA	Gallus gallus	DOMESTIC_BIRD	0	1	0	0	1	0	0
MS	Inocência	MS_Inocência	50044030041	2025-04-28	2025-05-03	GALINHA	Gallus gallus	DOMESTIC_BIRD	0	1	0	0	1	0	0
PA	Benevides	PA_Benevides	15015010007	2025-05-03	2025-05-06	GALINHA	Gallus gallus	DOMESTIC_BIRD	0	1	0	0	1	0	0
PA	Mojuí dos Campos	PA_Mojuí dos Campos	15047520014	2025-04-30	2025-05-06	GALINHA	Gallus gallus	DOMESTIC_BIRD	0	1	0	0	1	0	0
BA	Igrapiúna	BA_Igrapiúna	29134570002	2025-05-03	2025-05-08	GRAZINA	Pterodroma mollis	MARINE_BIRD	0	0	0	1	1	0	0
SC	Guatambú	SC_Guatambú	42066520038	2025-05-07	2025-05-09	GALINHA	Gallus gallus	DOMESTIC_BIRD	0	1	0	0	1	0	0
RS	Maratá	RS_Maratá	43117910008	2025-05-07	2025-05-09	PERU	Meleagris gallopavo	DOMESTIC_BIRD	1	0	0	0	1	0	0
RS	Montenegro	RS_Montenegro	43124010038	2025-05-12	2025-05-15	GALINHA	Gallus gallus	DOMESTIC_BIRD	1	0	0	0	0	1	0
RS	Sapucaia do Sul	RS_Sapucaia do Sul	43200080016	2025-05-12	2025-05-15	CISNE NEGRO	Cygnus melancoryphus	AQUATIC_BIRD	0	0	1	0	0	1	0
MG	Sabará	MG_Sabará	31567000002	2025-05-14	2025-05-17	GALINHA	Gallus gallus	DOMESTIC_BIRD	0	1	0	0	1	0	0
SE	Gracho Cardoso	SE_Gracho Cardoso	28026010003	2025-05-16	2025-05-19	GALINHA	Gallus gallus	DOMESTIC_BIRD	0	1	0	0	1	0	0
RS	Triunfo	RS_Triunfo	43220040030	2025-05-17	2025-05-19	GALINHA	Gallus gallus	DOMESTIC_BIRD	0	1	0	0	1	0	0
MT	Nova Brasilândia	MT_Nova Brasilândia	51062080019	2025-05-15	2025-05-19	GALINHA	Gallus gallus	DOMESTIC_BIRD	0	1	0	0	1	0	0
RS	Estância Velha	RS_Estância Velha	43076090012	2025-05-18	2025-05-20	GALINHA	Gallus gallus	DOMESTIC_BIRD	0	1	0	0	1	0	0
SC	Chapecó	SC_Chapecó	42042020132	2025-05-20	2025-05-22	GALINHA	Gallus gallus	DOMESTIC_BIRD	0	1	0	0	1	0	0
SC	Garopaba	SC_Garopaba	42057040019	2025-05-20	2025-05-22	QUERO-QUERO	Vanellus chilensis	LAND_BIRD	0	0	0	1	1	0	0
RS	Derrubadas	RS_Derrubadas	43063200004	2025-05-19	2025-05-22	JAÇANÃ	Jacana jacana	AQUATIC_BIRD	0	0	0	1	1	0	0
RS	Triunfo	RS_Triunfo	43220040032	2025-05-19	2025-05-22	GALINHA	Gallus gallus	DOMESTIC_BIRD	0	1	0	0	1	0	0
RS	Gaurama	RS_Gaurama	43087060008	2025-05-19	2025-05-23	GALINHA	Gallus gallus	DOMESTIC_BIRD	0	1	0	0	1	0	0
PA	Eldorado do Carajás	PA_Eldorado do Carajás	15029540122	2025-05-19	2025-05-23	GALINHA	Gallus gallus	DOMESTIC_BIRD	0	1	0	0	1	0	0
ES	Castelo	ES_Castelo	32014070025	2025-05-21	2025-05-23	BIGUÁ	Phalacrocorax brasilianus	MARINE_BIRD	0	0	0	1	1	0	0
RS	Porto Alegre	RS_Porto Alegre	43149020056	2025-05-22	2025-05-24	GARÇA-BRANCA-PEQUENA	Egretta thula	AQUATIC_BIRD	0	0	0	1	1	0	0
RS	Jaguari	RS_Jaguari	43111060031	2025-05-22	2025-05-24	GAVIÃO-CARIJÓ	Rupornis magnirostris	LAND_BIRD	0	0	0	1	1	0	0
MS	Angélica	MS_Angélica	50008560018	2025-05-20	2025-05-24	GALINHA	Gallus gallus	DOMESTIC_BIRD	0	1	0	0	1	0	0
MS	Jardim	MS_Jardim	50050040035	2025-05-22	2025-05-24	GALINHA	Gallus gallus	DOMESTIC_BIRD	0	1	0	0	1	0	0
MG	Belo Horizonte	MG_Belo Horizonte	31062000070	2025-05-22	2025-05-25	CISNE NEGRO	Cygnus melancoryphus	AQUATIC_BIRD	0	0	1	0	1	0	0
PA	Abel Figueiredo	PA_Abel Figueiredo	15001310006	2025-05-22	2025-05-25	GALINHA	Gallus gallus	DOMESTIC_BIRD	0	1	0	0	1	0	0
MG	Belo Horizonte	MG_Belo Horizonte	31062000071	2025-05-22	2025-05-25	GALINHA	Gallus gallus	DOMESTIC_BIRD	0	1	0	0	1	0	0
SC	Concórdia	SC_Concórdia	42043010254	2025-05-21	2025-05-25	GALINHA	Gallus gallus	DOMESTIC_BIRD	0	1	0	0	1	0	0
SC	Ipumirim	SC_Ipumirim	42077000102	2025-05-17	2025-05-25	GALINHA	Gallus gallus	DOMESTIC_BIRD	1	0	0	0	1	0	0
SC	Tigrinhos	SC_Tigrinhos	42179560037	2025-05-23	2025-05-25	GALINHA	Gallus gallus	DOMESTIC_BIRD	0	1	0	0	1	0	0
RS	Capela de Santana	RS_Capela de Santana	43046890005	2025-05-21	2025-05-25	GALINHA	Gallus gallus	DOMESTIC_BIRD	0	1	0	0	1	0	0
GO	Barro Alto	GO_Barro Alto	52032030001	2025-05-22	2025-05-25	GALINHA	Gallus gallus	DOMESTIC_BIRD	0	1	0	0	1	0	0
MG	Mateus Leme	MG_Mateus Leme	31407040011	2025-05-23	2025-05-25	CISNE NEGRO	Cygnus melancoryphus	AQUATIC_BIRD	0	0	1	0	0	1	0
RS	Canoas	RS_Canoas	43046060029	2025-05-24	2025-05-27	POMBO	Columba palumbus	LAND_BIRD	0	0	0	1	1	0	0
RS	Triunfo	RS_Triunfo	43220040033	2025-05-24	2025-05-27	GALINHA	Gallus gallus	DOMESTIC_BIRD	0	1	0	0	1	0	0
PA	Eldorado do Carajás	PA_Eldorado do Carajás	15029540124	2025-05-21	2025-05-28	GALINHA	Gallus gallus	DOMESTIC_BIRD	0	1	0	0	1	0	0
TO	Aguiarnópolis	TO_Aguiarnópolis	17003010004	2025-05-15	2025-05-28	GALINHA	Gallus gallus	DOMESTIC_BIRD	1	0	0	0	1	0	0
CE	Salitre	CE_Salitre	23119590009	2025-05-06	2025-05-28	GALINHA	Gallus gallus	DOMESTIC_BIRD	0	1	0	0	1	0	0
RS	Montenegro	RS_Montenegro	43124010041	2025-05-20	2025-05-28	JOÃO DE BARRO	Furnarius rufus	LAND_BIRD	0	0	0	1	0	1	0
AM	Manacapuru	AM_Manacapuru	13025040010	2025-05-26	2025-05-29	MARRECO	Amazonetta brasiliensis	AQUATIC_BIRD	0	1	0	0	1	0	0
CE	Icapuí	CE_Icapuí	23053570005	2025-05-21	2025-05-29	BATUIRUÇU-DE-AXILA-PRETA	Pluvialis squatarola	MARINE_BIRD	0	0	0	1	1	0	0
CE	Quixadá	CE_Quixadá	23113060184	2025-05-22	2025-05-29	GALINHA	Gallus gallus	DOMESTIC_BIRD	0	1	0	0	1	0	0
BA	Aurelino Leal	BA_Aurelino Leal	29024010003	2025-05-22	2025-05-29	GALINHA	Gallus gallus	DOMESTIC_BIRD	0	1	0	0	1	0	0
BA	Ilhéus	BA_Ilhéus	29136060024	2025-05-21	2025-05-29	POMBO	Columba palumbus	LAND_BIRD	0	0	0	1	1	0	0
RJ	Armação dos Búzios	RJ_Armação dos Búzios	33002330004	2025-05-25	2025-05-30	TRINTA-RÉIS-DE-BANDO	Thalasseus acuflavidus	MARINE_BIRD	0	0	0	1	1	0	0
MG	Belo Horizonte	MG_Belo Horizonte	31062000072	2025-05-28	2025-05-31	POMBA-ASA-BRANCA	Patagioenas picazuro	LAND_BIRD	0	0	0	1	1	0	0
MG	Igarapé	MG_Igarapé	31301010005	2025-05-28	2025-05-31	GALINHA	Gallus gallus	DOMESTIC_BIRD	0	1	0	0	1	0	0
SP	Guarulhos	SP_Guarulhos	35188000007	2025-05-28	2025-05-31	GARÇA-BRANCA-GRANDE	Ardea alba	AQUATIC_BIRD	0	0	0	1	1	0	0
MG	Bom Despacho	MG_Bom Despacho	31074060032	2025-05-29	2025-06-02	GALINHA	Gallus gallus	DOMESTIC_BIRD	1	0	0	0	1	0	0
MG	Lagoa da Prata	MG_Lagoa da Prata	31372050008	2025-05-29	2025-06-02	GALINHA	Gallus gallus	DOMESTIC_BIRD	0	1	0	0	1	0	0
MG	Mateus Leme	MG_Mateus Leme	31407040014	2025-05-30	2025-06-02	GALINHA	Gallus gallus	DOMESTIC_BIRD	0	1	0	0	1	0	0
MG	Ribeirão das Neves	MG_Ribeirão das Neves	31546060003	2025-05-29	2025-06-02	GALINHA	Gallus gallus	DOMESTIC_BIRD	0	1	0	0	1	0	0
RS	Anta Gorda	RS_Anta Gorda	43007030025	2025-05-26	2025-06-02	GALINHA	Gallus gallus	DOMESTIC_BIRD	1	0	0	0	1	0	0
MG	Belo Horizonte	MG_Belo Horizonte	31062000073	2025-05-29	2025-06-03	POMBO	Columba palumbus	LAND_BIRD	0	0	0	1	1	0	0
MG	Divinópolis	MG_Divinópolis	31223060020	2025-05-31	2025-06-03	GALINHA	Gallus gallus	DOMESTIC_BIRD	0	1	0	0	1	0	0
MG	Santo Antônio do Monte	MG_Santo Antônio do Monte	31604050047	2025-05-30	2025-06-03	POMBO	Columba palumbus	LAND_BIRD	0	0	0	1	1	0	0
DF	Brasília	DF_Brasília	53001080561	2025-05-28	2025-06-03	IRERÊ	Dendrocygna viduata	AQUATIC_BIRD	0	0	0	1	0	1	0
MG	Novo Cruzeiro	MG_Novo Cruzeiro	31453070008	2025-05-31	2025-06-04	GALINHA	Gallus gallus	DOMESTIC_BIRD	0	1	0	0	1	0	0
MG	Itatiaiuçu	MG_Itatiaiuçu	31337090001	2025-06-02	2025-06-05	GALINHA	Gallus gallus	DOMESTIC_BIRD	0	1	0	0	1	0	0
PA	Rurópolis	PA_Rurópolis	15061950014	2025-06-03	2025-06-06	GARIBALDI	Chrysomus ruficapillus	LAND_BIRD	0	0	0	1	1	0	0
AP	Macapá	AP_Macapá	16003030047	2025-06-02	2025-06-06	GALINHA	Gallus gallus	DOMESTIC_BIRD	0	1	0	0	1	0	0
BA	Itajuípe	BA_Itajuípe	29155020005	2025-05-29	2025-06-06	GALINHA	Gallus gallus	DOMESTIC_BIRD	0	1	0	0	1	0	0
SP	Santos	SP_Santos	35485000010	2025-06-04	2025-06-06	GARÇA-BRANCA-GRANDE	Ardea alba	AQUATIC_BIRD	0	0	0	1	1	0	0
RS	Capela de Santana	RS_Capela de Santana	43046890006	2025-06-03	2025-06-06	GALINHA	Gallus gallus	DOMESTIC_BIRD	0	1	0	0	1	0	0
RS	Westfalia	RS_Westfalia	43237700026	2025-06-03	2025-06-06	GALINHA	Gallus gallus	DOMESTIC_BIRD	1	0	0	0	1	0	0
AM	Lábrea	AM_Lábrea	13024050005	2025-06-03	2025-06-07	GALINHA	Gallus gallus	DOMESTIC_BIRD	0	1	0	0	1	0	0
PA	Castanhal	PA_Castanhal	15024000122	2025-06-04	2025-06-07	GALINHA	Gallus gallus	DOMESTIC_BIRD	0	1	0	0	1	0	0
MG	Belo Horizonte	MG_Belo Horizonte	31062000075	2025-06-05	2025-06-07	CORUJA-ORELHUDA	Asio clamator	LAND_BIRD	0	0	0	1	1	0	0
MT	Campinápolis	MT_Campinápolis	51026030003	2025-06-03	2025-06-07	GALINHA	Gallus gallus	DOMESTIC_BIRD	0	1	0	0	0	1	0
PA	Itaituba	PA_Itaituba	15036060016	2025-06-03	2025-06-09	GALINHA	Gallus gallus	DOMESTIC_BIRD	0	1	0	0	1	0	0
MG	Florestal	MG_Florestal	31260000065	2025-06-05	2025-06-09	CARCARÁ	Carcara plancus	LAND_BIRD	0	0	0	1	1	0	0
ES	Alegre	ES_Alegre	32002010015	2025-06-05	2025-06-09	GALINHA	Gallus gallus	DOMESTIC_BIRD	0	1	0	0	1	0	0
SC	Caçador	SC_Caçador	42030060034	2025-06-06	2025-06-09	GALINHA	Gallus gallus	DOMESTIC_BIRD	0	1	0	0	1	0	0
RS	Viamão	RS_Viamão	43230020066	2025-06-06	2025-06-09	GALINHA	Gallus gallus	DOMESTIC_BIRD	0	1	0	0	1	0	0
PA	Parauapebas	PA_Parauapebas	15055360036	2025-06-06	2025-06-10	GALINHA	Gallus gallus	DOMESTIC_BIRD	0	1	0	0	1	0	0
GO	Goiânia	GO_Goiânia	52087070010	2025-06-08	2025-06-11	CISNE NEGRO	Cygnus melancoryphus	AQUATIC_BIRD	0	0	1	0	1	0	0
BA	Alcobaça	BA_Alcobaça	29008010004	2025-06-06	2025-06-12	TRINTA-RÉIS-ESCURO	Anous stolidus	MARINE_BIRD	0	0	0	1	1	0	0
BA	Mata de São João	BA_Mata de São João	29210050011	2025-06-09	2025-06-12	PATO	Anas platyrhynchos domesticus	DOMESTIC_BIRD	0	1	0	0	1	0	0
BA	Utinga	BA_Utinga	29328040001	2025-06-06	2025-06-12	GRALHA-CANCÃ	Cyanocorax cyanopogon	LAND_BIRD	0	0	0	1	1	0	0
MT	Cuiabá	MT_Cuiabá	51034030076	2025-06-09	2025-06-12	GALINHA	Gallus gallus	DOMESTIC_BIRD	0	1	0	0	1	0	0
GO	Montes Claros de Goiás	GO_Montes Claros de Goiás	52137070009	2025-06-09	2025-06-12	GALINHA	Gallus gallus	DOMESTIC_BIRD	0	1	0	0	1	0	0
PA	Belém	PA_Belém	15014020021	2025-06-11	2025-06-13	MUTUM-CAVALO	Mitu tuberosum	LAND_BIRD	0	0	0	1	1	0	0
BA	Feira de Santana	BA_Feira de Santana	29108000041	2025-06-09	2025-06-13	GALINHA	Gallus gallus	DOMESTIC_BIRD	0	1	0	0	1	0	0
MG	Sacramento	MG_Sacramento	31569080010	2025-06-11	2025-06-13	GALINHA	Gallus gallus	DOMESTIC_BIRD	0	1	0	0	1	0	0
MG	São Joaquim de Bicas	MG_São Joaquim de Bicas	31629220005	2025-06-11	2025-06-13	GALINHA	Gallus gallus	DOMESTIC_BIRD	0	1	0	0	1	0	0
RJ	Angra dos Reis	RJ_Angra dos Reis	33001000008	2025-06-04	2025-06-13	ALBATROZ-DE-SOBRANCELHA	Thalassarche melanophrys	MARINE_BIRD	0	0	0	1	1	0	0
SP	Mogi das Cruzes	SP_Mogi das Cruzes	35306070012	2025-06-10	2025-06-13	BIGUÁ	Phalacrocorax brasilianus	MARINE_BIRD	0	0	0	1	1	0	0
MT	Tesouro	MT_Tesouro	51081050006	2025-06-11	2025-06-13	GALINHA	Gallus gallus	DOMESTIC_BIRD	0	1	0	0	1	0	0
SP	Diadema	SP_Diadema	35138010001	2025-06-10	2025-06-13	MARRECA-CANELEIRA	Dendrocygna bicolor	AQUATIC_BIRD	0	0	0	1	0	1	0
GO	Santo Antônio da Barra	GO_Santo Antônio da Barra	52197120095	2025-06-09	2025-06-13	GALINHA	Gallus gallus	DOMESTIC_BIRD	0	1	0	0	0	1	0
RS	União da Serra	RS_União da Serra	43223500027	2025-06-12	2025-06-14	GALINHA	Gallus gallus	DOMESTIC_BIRD	1	0	0	0	1	0	0
MT	Alta Floresta	MT_Alta Floresta	51002500014	2025-06-12	2025-06-14	GALINHA	Gallus gallus	DOMESTIC_BIRD	0	1	0	0	1	0	0
MT	Campinápolis	MT_Campinápolis	51026030004	2025-06-12	2025-06-14	GALINHA	Gallus gallus	DOMESTIC_BIRD	0	1	0	0	1	0	0
MS	Terenos	MS_Terenos	50080080051	2025-06-12	2025-06-17	GALINHA	Gallus gallus	DOMESTIC_BIRD	0	1	0	0	1	0	0
CE	Cedro	CE_Cedro	23038080025	2025-06-11	2025-06-18	GALINHA	Gallus gallus	DOMESTIC_BIRD	0	1	0	0	1	0	0
ES	Linhares	ES_Linhares	32032050068	2025-06-16	2025-06-18	MAÇARICO-BRANCO	Calidris alba	MARINE_BIRD	0	0	0	1	1	0	0
ES	Serra	ES_Serra	32050020076	2025-06-16	2025-06-18	GALINHA	Gallus gallus	DOMESTIC_BIRD	0	1	0	0	1	0	0
ES	Vila Velha	ES_Vila Velha	32052000042	2025-06-16	2025-06-18	CORUJA-DAS-TORRES	Tyto alba	LAND_BIRD	0	0	0	1	1	0	0
RS	São Valentim	RS_São Valentim	43197030015	2025-06-14	2025-06-18	POMBO	Columba palumbus	LAND_BIRD	0	0	0	1	1	0	0
RR	Alto Alegre	RR_Alto Alegre	14000500055	2025-06-13	2025-06-20	GALINHA	Gallus gallus	DOMESTIC_BIRD	0	1	0	0	1	0	0
PE	Palmeirina	PE_Palmeirina	26101030011	2025-06-18	2025-06-20	GALINHA	Gallus gallus	DOMESTIC_BIRD	1	0	0	0	1	0	0
BA	Morro do Chapéu	BA_Morro do Chapéu	29217080003	2025-06-16	2025-06-20	BIGUÁ	Phalacrocorax brasilianus	MARINE_BIRD	0	0	0	1	1	0	0
MT	General Carneiro	MT_General Carneiro	51039080012	2025-06-17	2025-06-20	GALINHA	Gallus gallus	DOMESTIC_BIRD	0	1	0	0	1	0	0
GO	Nova Aurora	GO_Nova Aurora	52148040001	2025-06-18	2025-06-20	GALINHA	Gallus gallus	DOMESTIC_BIRD	0	1	0	0	1	0	0
SP	Jaboticabal	SP_Jaboticabal	35243030016	2025-06-17	2025-06-21	MARRECA-CABOCLA	Dendrocygna autumnalis	AQUATIC_BIRD	0	0	0	1	0	1	0
MS	Anaurilândia	MS_Anaurilândia	50008070016	2025-06-18	2025-06-23	CARCARÁ	Carcara plancus	LAND_BIRD	0	0	0	1	1	0	0
SP	Lençóis Paulista	SP_Lençóis Paulista	35268030006	2025-06-18	2025-06-24	POMBO	Columba palumbus	LAND_BIRD	0	0	0	1	1	0	0
SP	Poá	SP_Poá	35398060002	2025-06-18	2025-06-24	PATO-DO-MATO	Cairina moschata	AQUATIC_BIRD	0	0	0	1	1	0	0
ES	Nova Venécia	ES_Nova Venécia	32039080027	2025-06-20	2025-06-25	GALINHA	Gallus gallus	DOMESTIC_BIRD	0	1	0	0	1	0	0
MG	Bambuí	MG_Bambuí	31051030022	2025-06-20	2025-06-26	POMBO	Columba palumbus	LAND_BIRD	0	0	0	1	1	0	0
MG	Simão Pereira	MG_Simão Pereira	31675090004	2025-06-21	2025-06-26	GRALHA-AZUL	Cyanocorax caeruleus	LAND_BIRD	0	0	0	1	1	0	0
CE	Mulungu	CE_Mulungu	23091020001	2025-06-18	2025-06-27	GALINHA	Gallus gallus	DOMESTIC_BIRD	0	1	0	0	1	0	0
SP	Mogi das Cruzes	SP_Mogi das Cruzes	35306070014	2025-06-25	2025-06-27	MARRECA-ANANAÍ	Amazonetta brasiliensis	AQUATIC_BIRD	0	0	0	1	1	0	0
RS	Canoas	RS_Canoas	43046060033	2025-06-23	2025-06-27	SARACURA-CARIJÓ	Pardirallus maculatus	AQUATIC_BIRD	0	0	1	0	1	0	0
RS	Porto Alegre	RS_Porto Alegre	43149020057	2025-06-23	2025-06-27	PATO-DO-MATO	Cairina moschata	AQUATIC_BIRD	0	0	0	1	1	0	0
ES	São Mateus	ES_São Mateus	32049060022	2025-06-23	2025-06-27	IRERÊ	Dendrocygna viduata	AQUATIC_BIRD	0	0	0	1	0	1	0
RS	Nova Roma do Sul	RS_Nova Roma do Sul	43133590016	2025-06-26	2025-06-28	PERU	Meleagris gallopavo	DOMESTIC_BIRD	1	0	0	0	1	0	0
RS	Machadinho	RS_Machadinho	43117000019	2025-06-27	2025-06-29	GALINHA	Gallus gallus	DOMESTIC_BIRD	1	0	0	0	1	0	0
MT	Água Boa	MT_Água Boa	51002010040	2025-06-26	2025-06-30	GALINHA	Gallus gallus	DOMESTIC_BIRD	0	1	0	0	1	0	0
GO	Luziânia	GO_Luziânia	52125010008	2025-06-29	2025-07-02	GALINHA	Gallus gallus	DOMESTIC_BIRD	0	1	0	0	1	0	0
ES	Irupi	ES_Irupi	32026520015	2025-07-02	2025-07-04	GALINHA	Gallus gallus	DOMESTIC_BIRD	0	1	0	0	1	0	0
MS	Bonito	MS_Bonito	50022090067	2025-07-01	2025-07-04	GALINHA	Gallus gallus	DOMESTIC_BIRD	0	1	0	0	1	0	0
SP	São Paulo	SP_São Paulo	35503080029	2025-06-30	2025-07-04	IRERÊ	Dendrocygna viduata	AQUATIC_BIRD	0	0	0	1	0	1	0

## Sheet: SPP_LIST_0725
COMMON NAME	SCIENTIFIC NAME	NEGATIVE RECORDS (0725)	POSITIVE RECORDS (0725)	CASES UNDER STUDY(0725)	TOTAL (0725)	% POSITIVE RECORDS (0725)	FAMILY	GROUP	MIGRATORY STATUS
PAPAGAIO-VERDADEIRO	Amazona aestiva	3	0	0	3	0	Psittacidae	LAND_BIRD	RESIDENT
MARRECA-ANANAÍ	Amazonetta brasiliensis	5	0	0	5	0	Anatidae	AQUATIC_BIRD	RESIDENT
PATO	Anas platyrhynchos domesticus	30	0	0	30	0	Anatidae	DOMESTIC_BIRD	NA
BIGUATINGA	Anhinga anhinga	1	0	0	1	0	Anhingidade	AQUATIC_BIRD	RESIDENT
ARARA-AZUL	Anodorhynchus hyacinthinus	3	0	0	3	0	Psittacidae	LAND_BIRD	PARTIALLY_MIGRATORY
TRINTA-RÉIS-ESCURO	Anous stolidus	8	0	0	8	0	Laridae	MARINE_BIRD	MIGRATORY
GANSO	Anser anser	5	1	0	6	16.6667	Anatidae	DOMESTIC_BIRD	NA
ARARA-CANINDÉ	Ara ararauna	1	0	0	1	0	Psittacidae	LAND_BIRD	RESIDENT
SARACURA-DO-MATO	Aramides saracura	1	0	0	1	0	Rallidae	AQUATIC_BIRD	RESIDENT
LOBO-MARINHO-SUL-AMERICANO	Arctocephalus australis	2	0	0	2	0	Otariide	MARINE_MAMMAL	OCCASIONAL_VISITOR
LOBO-MARINHO-SUBANTÁRTICO	Arctocephalus tropicalis	1	0	0	1	0	Otariide	MARINE_MAMMAL	OCCASIONAL_VISITOR
GARÇA-BRANCA-GRANDE	Ardea alba	6	1	0	7	14.2857	Ardeidae	AQUATIC_BIRD	PARTIALLY_MIGRATORY
GARÇA-MOURA	Ardea cocoi	1	1	0	2	50	Ardeidae	AQUATIC_BIRD	PARTIALLY_MIGRATORY
PARDELA-DE-BARRETE	Ardenna gravis	7	0	0	7	0	Procellariidae	MARINE_BIRD	MIGRATORY
PARDELA-PRETA	Ardenna grisea	5	2	0	7	28.5714	Procellariidae	MARINE_BIRD	MIGRATORY
VIRA-PEDRAS	Arenaria interpres	1	0	0	1	0	Scolopacidae	MARINE_BIRD	MIGRATORY
CORUJA-ORELHUDA	Asio clamator	3	0	0	3	0	Strigidae	LAND_BIRD	RESIDENT
CORUJA-BURAQUEIRA	Athene cunicularia	6	0	0	6	0	Strigidae	LAND_BIRD	RESIDENT
GARÇA-VAQUEIRA	Bubulcus ibis	2	0	0	2	0	Ardeidae	AQUATIC_BIRD	PARTIALLY_MIGRATORY
GAVIÃO-PRETO	Buteogallus urubitinga	1	1	0	2	50	Accipitridae	LAND_BIRD	RESIDENT
PATO-DO-MATO	Cairina moschata	7	0	0	7	0	Anatidae	AQUATIC_BIRD	RESIDENT
MAÇARICO-BRANCO	Calidris alba	5	0	0	5	0	Scolopacidae	MARINE_BIRD	MIGRATORY
MAÇARICO-DE-SOBRE-BRANCO	Calidris fuscicollis	2	0	0	2	0	Scolopacidae	MARINE_BIRD	MIGRATORY
MAÇARICO-RASTEIRINHO	Calidris pusilla	2	0	0	2	0	Scolopacidae	MARINE_BIRD	MIGRATORY
CAGARRA-GRANDE	Calonectris borealis	18	0	0	18	0	Procellariidae	MARINE_BIRD	MIGRATORY
CAGARRA-DO-MEDITERRÂNEO	Calonectris diomedea	1	0	0	1	0	Procellariidae	MARINE_BIRD	MIGRATORY
CARCARÁ	Caracara plancus	6	1	0	7	14.2857	Falconidae	LAND_BIRD	RESIDENT
BATUÍRA-DE-COLEIRA	Charadrius collaris	1	0	0	1	0	Charadriidae	MARINE_BIRD	PARTIALLY_MIGRATORY
BATUÍRA-DE-BANDO	Charadrius semipalmatus	1	0	0	1	0	Charadriidae	MARINE_BIRD	MIGRATORY
GAIVOTA-DE-CABEÇA-CINZA	Chroicocephalus cirrocephalus	4	1	0	5	20	Laridae	MARINE_BIRD	PARTIALLY_MIGRATORY
GAIVOTA-MARIA-VELHA	Chroicocephalus maculipennis	0	1	0	1	100	Laridae	MARINE_BIRD	PARTIALLY_MIGRATORY
GARIBALDI	Chrysomus ruficapillus	1	0	0	1	0	Icteridae	LAND_BIRD	RESIDENT
PICA-PAU-DO-CAMPO	Colaptes campestris	2	0	0	2	0	Picidae	LAND_BIRD	RESIDENT
POMBO	Columba palumbus	43	1	0	44	2.27273	Columbidae	LAND_BIRD	NA
ROLINHA-FOGO-APAGOU	Columbina squammata	1	0	0	1	0	Columbidae	LAND_BIRD	RESIDENT
ROLINHA-ROXA	Columbina talpacoti	4	0	0	4	0	Columbidae	LAND_BIRD	RESIDENT
URUBU-PRETO	Coragyps atratus	3	0	0	3	0	Cathartidae	LAND_BIRD	RESIDENT
GRALHA-AZUL	Cyanocorax caeruleus	1	0	0	1	0	Corvidae	LAND_BIRD	RESIDENT
GRALHA-CANCÃ	Cyanocorax cyanopogon	1	0	0	1	0	Corvidae	LAND_BIRD	RESIDENT
CISNE-DE-PESCOÇO-PRETO	Cygnus melancoryphus	2	3	0	5	60	Anatidae	AQUATIC_BIRD	PARTIALLY_MIGRATORY
MARRECA-CABOCLA	Dendrocygna autumnalis	0	1	0	1	100	Anatidae	AQUATIC_BIRD	RESIDENT
MARRECA-CANELEIRA	Dendrocygna bicolor	0	1	0	1	100	Anatidae	AQUATIC_BIRD	RESIDENT
IRERÊ	Dendrocygna viduata	2	3	0	5	60	Anatidae	AQUATIC_BIRD	RESIDENT
GARÇA-BRANCA-PEQUENA	Egretta thula	7	1	0	8	12.5	Ardeidae	AQUATIC_BIRD	PARTIALLY_MIGRATORY
PERIQUITO-REI	Eupsittula aurea	2	0	0	2	0	Psittacidae	LAND_BIRD	RESIDENT
QUIRIQUIRI, SUIRIRI	Falco sparverius	1	0	0	1	0	Falconidae	LAND_BIRD	RESIDENT
FRAGATA	Fregata magnificens	6	1	0	7	14.2857	Fregatidae	MARINE_BIRD	RESIDENT
JOÃO DE BARRO	Furnarius rufus	0	1	0	1	100	Furnariidae	LAND_BIRD	RESIDENT
GALINHA-D'ÁGUA	Gallinula chloropus	2	0	0	2	0	Rallidae	AQUATIC_BIRD	RESIDENT
GALINHA	Gallus gallus	416	5	0	421	1.18765	Phasianidae	DOMESTIC_BIRD	NA
GAVIÃOZINHO	Gampsonyx swainsonii	1	0	0	1	0	Accipitridae	LAND_BIRD	RESIDENT
TRINTA-RÉIS-DE-BICO-PRETO	Gelochelidon nilotica	1	0	0	1	0	Laridae	MARINE_BIRD	MIGRATORY
CABURÉ	Glaucidium brasilianum	1	0	0	1	0	Strigidae	LAND_BIRD	RESIDENT
ANU-BRANCO	Guira guira	1	0	0	1	0	Cuculidae	LAND_BIRD	RESIDENT
GAVIÃO-BOMBACHINHA	Harpagus diodon	1	0	0	1	0	Accipitridae	LAND_BIRD	MIGRATORY
BOTO-COR-DE-ROSA	Inia geoffrensis	1	0	0	1	0	Iniidae	AQUATIC_MAMMAL	MIGRATORY
JAÇANÃ	Jacana jacana	1	0	0	1	0	Jacanidae	AQUATIC_BIRD	RESIDENT
GAIVOTÃO	Larus dominicanus	23	0	0	23	0	Laridae	MARINE_BIRD	RESIDENT
LONTRA-NEOTROPICAL	Lontra longicaudis	1	0	0	1	0	Mustelidae	AQUATIC_MAMMAL	RESIDENT
PETREL-GRANDE	Macronectes giganteus	1	0	0	1	0	Procellariidae	MARINE_BIRD	MIGRATORY
BALEIA JUBARTE	Megaptera novaeangliae	1	0	0	1	0	Balaenopteridae	MARINE_MAMMAL	MIGRATORY
CORUJINHA-DO-MATO	Megascops choliba	3	1	0	4	25	Strigidae	LAND_BIRD	RESIDENT
BENEDITO-DE-TESTA-AMARELA	Melanerpes flavifrons	1	0	0	1	0	Picidae	LAND_BIRD	RESIDENT
PERU	Meleagris gallopavo	6	0	0	6	0	Meleagrididae	DOMESTIC_BIRD	NA
CARRAPATEIRO	Milvago chimachima	1	0	0	1	0	Falconidae	LAND_BIRD	RESIDENT
MUTUM-CAVALO	Mitu tuberosum	1	0	0	1	0	Cracidae	LAND_BIRD	RESIDENT
CATURRITA	Myiopsitta monachus	2	0	0	2	0	Psittacidae	LAND_BIRD	RESIDENT
MARRECA-CACAU	Nomonyx dominicus	1	0	0	1	0	Anatidae	AQUATIC_BIRD	RESIDENT
GALINHA-D'ANGOLA	Numida meleagris	7	0	0	7	0	Numididae	DOMESTIC_BIRD	NA
URUTAU	Nyctibius griseus	1	0	0	1	0	Nyctibiidae	LAND_BIRD	RESIDENT
SOCÓ-DORMINHOCO	Nycticorax nycticorax	6	0	0	6	0	Ardeidae	AQUATIC_BIRD	PARTIALLY_MIGRATORY
BACURAU	Nyctidromus albicollis	1	0	0	1	0	Caprimulgidae	LAND_BIRD	RESIDENT
ALMA-DE-MESTRE	Oceanites oceanicus	1	0	0	1	0	Oceanitidae	MARINE_BIRD	MIGRATORY
TRINTA-RÉIS-DAS-ROCAS	Onychoprion fuscatus	1	0	0	1	0	Sternidae	MARINE_BIRD	MIGRATORY
ARACUÃ	Ortalis guttata	1	0	0	1	0	Cracidae	LAND_BIRD	RESIDENT
LEÃO-MARINHO-DA-PATAGÔNIA	Otaria flavescens	1	4	0	5	80	Otariide	MARINE_MAMMAL	OCCASIONAL_VISITOR
FAIGÃO-ROLA	Pachyptila desolata	0	1	0	1	100	Procellariidae	MARINE_BIRD	MIGRATORY
SARACURA-CARIJÓ	Pardirallus maculatus	1	0	0	1	0	Rallidae	AQUATIC_BIRD	RESIDENT
CARDEAL-DO-NORDESTE	Paroaria dominicana	1	0	0	1	0	Thraupidae	LAND_BIRD	RESIDENT
PARDAL	Passer domesticus	1	0	0	1	0	Passeridae	LAND_BIRD	NA
POMBA-ASA-BRANCA	Patagioenas picazuro	4	0	0	4	0	Columbidae	LAND_BIRD	RESIDENT
RABO-DE-PALHA-DE-BICO-VERMELHO	Phaethon aethereus	1	0	0	1	0	Phaethonidae	MARINE_BIRD	MIGRATORY
BIGUÁ	Phalacrocorax brasilianus	29	2	0	31	6.45161	Phalacrocoracidae	MARINE_BIRD	RESIDENT
TAPICURU	Phimosus infuscatus	3	0	0	3	0	Threskiornithidae	AQUATIC_BIRD	RESIDENT
ALMA-DE-GATO	Piaya cayana	1	0	0	1	0	Cuculidae	LAND_BIRD	RESIDENT
BEM-TE-VI	Pitangus sulphuratus	2	0	0	2	0	Tyrannidae	LAND_BIRD	RESIDENT
CARAÚNA	Plegadis chihi	2	1	0	3	33.3333	Threskiornithidae	AQUATIC_BIRD	PARTIALLY_MIGRATORY
TARAMBOLA-DOURADA-PEQUENA	Pluvialis apricaria	1	0	0	1	0	Charadriidae	MARINE_BIRD	MIGRATORY
BATUIRUÇU	Pluvialis dominica	1	1	0	2	50	Charadriidae	MARINE_BIRD	MIGRATORY
BATUIRUÇU-DE-AXILA-PRETA	Pluvialis squatarola	1	0	0	1	0	Charadriidae	MARINE_BIRD	MIGRATORY
MERGULHÃO-GRANDE	Podiceps major	1	0	0	1	0	Podicipedidae	AQUATIC_BIRD	PARTIALLY_MIGRATORY
FRANGO-D'ÁGUA-AZUL	Porphyrio martinica	4	0	0	4	0	Rallidae	AQUATIC_BIRD	RESIDENT
MARACANÃ	Primolius maracana	1	0	0	1	0	Psittacidae	LAND_BIRD	RESIDENT
ANDORINHA-GRANDE	Progne chalybea	1	0	0	1	0	Hirundinidae	LAND_BIRD	PARTIALLY_MIGRATORY
PERIQUITÃO	Psittacara leucophthalmus	1	0	0	1	0	Psittacidae	LAND_BIRD	RESIDENT
GRAZINA-DE-BARRIGA-BRANCA	Pterodroma incerta	4	0	0	4	0	Procellariidae	MARINE_BIRD	MIGRATORY
GRAZINA-DELICADA	Pterodroma mollis	6	0	0	6	0	Procellariidae	MARINE_BIRD	MIGRATORY
PARDELA-DE-ASA-LARGA	Puffinus lherminieri	2	0	0	2	0	Procellariidae	MARINE_BIRD	MIGRATORY
BOBO-PEQUENO	Puffinus puffinus	22	4	0	26	15.3846	Procellariidae	MARINE_BIRD	MIGRATORY
SARACURA-MATRACA	Rallus longirostris	1	0	0	1	0	Rallidae	AQUATIC_BIRD	RESIDENT
TUCANO-DE-BICO-VERDE	Ramphastos dicolorus	3	0	0	3	0	Ramphastidae	LAND_BIRD	RESIDENT
TUCANO-GRANDE	Ramphastos toco	2	0	0	2	0	Ramphastidae	LAND_BIRD	RESIDENT
GAVIÃO-CARIJÓ	Rupornis magnirostris	9	1	0	10	10	Accipitridae	LAND_BIRD	RESIDENT
TRINCA-FERRO	Saltator similis	1	0	0	1	0	Thraupidae	LAND_BIRD	RESIDENT
PINGUIM-DE-MAGALHÃES	Spheniscus magellanicus	30	0	0	30	0	Sphenicidae	MARINE_BIRD	MIGRATORY
MANDRIÃO-CHILENO	Stercorarius chilensis	1	0	0	1	0	Stercorariidae	MARINE_BIRD	MIGRATORY
TRINTA-RÉIS-RÓSEO	Sterna dougallii	1	0	0	1	0	Sternidae	MARINE_BIRD	MIGRATORY
TRINTA-RÉIS-DE-BICO-VERMELHO	Sterna hirundinacea	22	8	0	30	26.6667	Sternidae	MARINE_BIRD	PARTIALLY_MIGRATORY
TRINTA-RÉIS-BOREAL	Sterna hirundo	16	12	0	28	42.8571	Sternidae	MARINE_BIRD	MIGRATORY
TRINTA-RÉIS-ÁRTICO	Sterna paradisaea	1	0	0	1	0	Sternidae	MARINE_BIRD	MIGRATORY
TRINTA-RÉIS-DE-COROA-BRANCA	Sterna trudeaui	1	0	0	1	0	Sternidae	MARINE_BIRD	PARTIALLY_MIGRATORY
TRINTA-REIS-PEQUENO	Sternula superciliaris	1	0	0	1	0	Sternidae	MARINE_BIRD	RESIDENT
CORUJA-PRETA	Strix huhula	1	0	0	1	0	Strigidae	LAND_BIRD	RESIDENT
AVESTRUZ	Struthio camelus	1	0	0	1	0	Struthionidae	LAND_BIRD	NA
ATOBÁ-GRANDE	Sula dactylatra	2	0	0	2	0	Sulidae	MARINE_BIRD	PARTIALLY_MIGRATORY
ATOBÁ-PARDO	Sula leucogaster	21	3	0	24	12.5	Sulidae	MARINE_BIRD	PARTIALLY_MIGRATORY
ATOBÁ-DE-PÉ-VERMELHO	Sula sula	1	0	0	1	0	Sulidae	MARINE_BIRD	PARTIALLY_MIGRATORY
ALBATROZ-DE-NARIZ-AMARELO	Thalassarche carteri	4	0	0	4	0	Diomedeidae	MARINE_BIRD	MIGRATORY
ALBATROZ-DE-CABEÇA-BRANCA	Thalassarche cauta	1	0	0	1	0	Diomedeidae	MARINE_BIRD	MIGRATORY
ALBATROZ-DE-SOBRANCELHA	Thalassarche melanophrys	4	0	0	4	0	Diomedeidae	MARINE_BIRD	MIGRATORY
TRINTA-RÉIS-DE-BANDO	Thalasseus acuflavidus	23	60	0	83	72.2892	Sternidae	MARINE_BIRD	MIGRATORY
TRINTA-RÉIS-REAL	Thalasseus maximus	3	52	0	55	94.5455	Sternidae	MARINE_BIRD	MIGRATORY
CURICACA	Theristicus caudatus	4	0	0	4	0	Threskiornithidae	AQUATIC_BIRD	RESIDENT
SOCÓ-BOI	Tigrisoma lineatum	1	0	0	1	0	Ardeidae	AQUATIC_BIRD	RESIDENT
CORUJA-DAS-TORRES	Tyto alba	2	0	0	2	0	Tytonidae	LAND_BIRD	RESIDENT
QUERO-QUERO	Vanellus chilensis	10	1	0	11	9.09091	Charadriidae	LAND_BIRD	RESIDENT
AVOANTE	Zenaida auriculata	19	0	0	19	0	Columbidae	LAND_BIRD	RESIDENT
