# Supplementary material for: Spatial association of seabirds and aquatic birds with highly pathogenic avian influenza (H5N1) outbreaks in Brazil: A nationwide ecological and statistical modelling approach
Source: PLoS One. 2026 Jul 1;21(7):e0350505. doi: 10.1371/journal.pone.0350505 (PMC13322515; doi:10.1371/journal.pone.0350505)
Supplement: S2 File — This file contains the complementary georeferenced register of confirmed HPAI and Newcastle disease events in Brazil. Variables include disease diagnosis, case status, farming type, location, scientific name of the species, main-species indicator, investigation number (linked to DB1), report date, and geographic coordinates. (XLSX) [file pone.0350505.s002.xlsx]

## Sheet: Sheet1
Disease	Status	type of exploitation	Federal Unit	Municipality	Species	Primary species	Ocurrence	date of conclusive diagnosis (Day/Month/year)	Latitude	Longitude
HPAI	Closed	wild – free‑living	BA	Alcobaça	Thalasseus maximus (trinta-réis-real)	yes	29008010001	2023-06-24	-17.5214	-39.1925
HPAI	Closed	wild – free‑living	ES	Anchieta	Thalasseus acuflavidus (trinta-réis-de-bando)	yes	32004090026	2023-06-16	-20.8342	-40.6229
HPAI	Closed	wild – free‑living	RJ	Angra dos Reis	Thalasseus maximus (trinta-réis-real)	yes	33001000003	2023-06-16	-22.9437	-44.3284
HPAI	Closed	wild – free‑living	PR	Antonina	Thalasseus maximus (trinta-réis-real)	yes	41012000005	2023-06-23	-25.4605	-48.6928
HPAI	Closed	wild – free‑living	ES	Aracruz	Thalasseus acuflavidus (trinta-réis-de-bando)	yes	32006070020	2023-07-04	-19.9534	-40.1543
HPAI	Closed	wild – free‑living	SC	Balneário Barra do Sul	Sterna hirundinacea (trinta-réis-de-bico-vermelho)	yes	42020570004	2023-10-06	-26.4814	-48.6164
HPAI	Closed	wild – free‑living	SC	Barra Velha	Thalasseus acuflavidus (trinta-réis-de-bando)	yes	42021070004	2023-10-06	-26.7167	-48.6969
HPAI	Closed	wild – free‑living	SC	Barra Velha	Nannopterum brasilianum (biguá)	yes	42021070007	2023-12-18	-26.6508	-48.6845
HPAI	Closed	wild – free‑living	SP	Bertioga	Puffinus puffinus (bobo-pequeno)	yes	35063590004	2023-09-18	-23.7764	-45.9496
HPAI	Closed	wild – free‑living	SP	Bertioga	Thalasseus acuflavidus (trinta-réis-de-bando)	yes	35063590005	2023-09-15	-23.8029	-46.02
HPAI	Closed	wild – free‑living	SP	Bertioga	Thalasseus maximus (trinta-réis-real)	yes	35063590006	2023-10-23	-23.8061	-46.0285
HPAI	Closed	wild – free‑living	SP	Bertioga	Pluvialis dominica (batuiruçu)	yes	35063590007	2023-11-08	-23.7918	-45.9914
HPAI	Closed	wild – free‑living	SP	Bertioga	Puffinus puffinus (bobo-pequeno)	yes	35063590009	2023-12-16	-23.846	-46.1316
HPAI	Closed	wild – free‑living	SP	Bertioga	Thalasseus acuflavidus (trinta-réis-de-bando)	yes	35063590010	2024-02-20	-23.7594	-45.9069
HPAI	Closed	domestic – subsistence	MS	Bonito	Domestic birds	yes	50022090044	2023-09-16	-21.1839	-56.526
HPAI	Closed	wild – free‑living	DF	Brasília	Dromaius novaehollandiae (emu)	no	53001080561	2025-06-14	-15.8445	-47.9433
HPAI	Closed	wild – free‑living	DF	Brasília	Dendrocygna viduata (irerê)	yes	53001080561	2025-06-03	-15.8445	-47.9433
HPAI	Closed	wild – free‑living	RJ	Cabo Frio	Thalasseus acuflavidus (trinta-réis-de-bando)	yes	33007040001	2023-05-24	-22.5978	-41.9939
HPAI	Closed	wild – free‑living	RJ	Cabo Frio	Sterna hirundo (trinta-réis-boreal)	yes	33007040003	2024-03-09	-22.5978	-41.994
HPAI	Closed	domestic – subsistence	MT	Campinápolis	Domestic birds	yes	51026030003	2025-06-07	-13.846	-53.1602
HPAI	Closed	wild – free‑living	SP	Caraguatatuba	Thalasseus acuflavidus (trinta-réis-de-bando)	yes	35105000008	2023-06-22	-23.6425	-45.4228
HPAI	Closed	wild – free‑living	SP	Caraguatatuba	Thalasseus maximus (trinta-réis-real)	yes	35105000009	2023-08-18	-23.6171	-45.387
HPAI	Closed	wild – free‑living	SP	Caraguatatuba	Thalasseus maximus (trinta-réis-real)	yes	35105000010	2023-09-22	-23.6983	-45.4289
HPAI	Closed	wild – free‑living	SP	Caraguatatuba	Ardea alba (garça-branca-grande)	yes	35105000011	2023-11-01	-23.6885	-45.4309
HPAI	Closed	wild – free‑living	BA	Caravelas	Thalasseus maximus (trinta-réis-real)	yes	29069070002	2023-06-07	-17.7245	-39.1817
HPAI	Closed	wild – captive	ES	Cariacica	Sula leucogaster (atobá-pardo)	yes	32013080008	2023-05-15	-20.3312	-40.3596
HPAI	Closed	wild – free‑living	ES	Cariacica	Thalasseus acuflavidus (trinta-réis-de-bando)	yes	32013080010	2023-06-07	-20.37	-40.3738
HPAI	Closed	wild – free‑living	SP	Diadema	Dendrocygna bicolor (marreca-caneleira)	yes	35138010001	2025-06-13	-23.725	-46.669
HPAI	Closed	wild – free‑living	SC	Florianópolis	Sterna hirundinacea (trinta-réis-de-bico-vermelho)	yes	42054070035	2023-10-23	-27.7494	-48.5069
HPAI	Closed	wild – free‑living	SC	Garopaba	Otaria flavescens (leão-marinho-da-patagônia)	yes	42057040013	2023-10-18	-28.0233	-48.6138
HPAI	Closed	wild – free‑living	ES	Guarapari	Thalasseus acuflavidus (trinta-réis-de-bando)	yes	32024050015	2023-06-01	-20.6346	-40.4368
HPAI	Closed	wild – free‑living	ES	Guarapari	Thalasseus acuflavidus (trinta-réis-de-bando)	yes	32024050016	2023-06-07	-20.6935	-40.5119
HPAI	Closed	wild – free‑living	ES	Guarapari	Sterna hirundo (trinta-réis-boreal)	yes	32024050026	2024-04-19	-20.6031	-40.426
HPAI	Closed	wild – free‑living	PR	Guaraqueçaba	Thalasseus acuflavidus (trinta-réis-de-bando)	yes	41095000001	2023-07-05	-25.2957	-48.3303
HPAI	Closed	wild – free‑living	PR	Guaraqueçaba	Thalasseus acuflavidus (trinta-réis-de-bando)	yes	41095000002	2023-07-07	-25.4565	-48.247
HPAI	Closed	wild – free‑living	PR	Guaraqueçaba	Thalasseus acuflavidus (trinta-réis-de-bando)	yes	41095000003	2023-08-11	-25.3004	-48.3272
HPAI	Closed	wild – free‑living	PR	Guaratuba	Thalasseus maximus (trinta-réis-real)	yes	41096090005	2023-07-28	-25.9641	-48.5935
HPAI	Closed	wild – free‑living	PR	Guaratuba	Thalasseus acuflavidus (trinta-réis-de-bando)	yes	41096090006	2023-08-05	-25.8622	-48.5678
HPAI	Closed	wild – free‑living	SP	Guarujá	Thalasseus maximus (trinta-réis-real)	yes	35187010006	2023-06-27	-24.0031	-46.2655
HPAI	Closed	wild – free‑living	SP	Guarujá	Thalasseus acuflavidus (trinta-réis-de-bando)	yes	35187010008	2023-09-19	-23.9952	-46.2526
HPAI	Closed	wild – free‑living	SP	Guarujá	Thalasseus maximus (trinta-réis-real)	yes	35187010009	2023-09-13	-23.9052	-46.1522
HPAI	Closed	wild – free‑living	SP	Guarujá	Thalasseus acuflavidus (trinta-réis-de-bando)	yes	35187010010	2023-10-12	-23.9442	-46.1746
HPAI	Closed	wild – free‑living	SP	Ilha Comprida	Thalasseus acuflavidus (trinta-réis-de-bando)	yes	35204260003	2023-09-23	-24.8646	-47.712
HPAI	Closed	wild – free‑living	SP	Ilha Comprida	Thalasseus acuflavidus (trinta-réis-de-bando)	yes	35204260005	2023-10-11	-24.9581	-47.8266
HPAI	Closed	wild – free‑living	SP	Ilha Comprida	Otaria flavescens (leão-marinho-da-patagônia)	yes	35204260008	2023-11-03	-24.7603	-47.5663
HPAI	Closed	wild – free‑living	SP	Ilha Comprida	Thalasseus acuflavidus (trinta-réis-de-bando)	yes	35204260009	2023-11-16	-24.6973	-47.4514
HPAI	Closed	wild – free‑living	SP	Ilhabela	Thalasseus acuflavidus (trinta-réis-de-bando)	yes	35204000002	2023-09-28	-23.7775	-45.3589
HPAI	Closed	wild – free‑living	SC	Imbituba	Sterna hirundinacea (trinta-réis-de-bico-vermelho)	yes	42073040007	2023-09-05	-28.3312	-48.7096
HPAI	Closed	wild – free‑living	SC	Itajaí	Thalasseus maximus (trinta-réis-real)	yes	42082030006	2023-10-19	-26.9273	-48.6345
HPAI	Closed	wild – free‑living	SP	Itanhaém	Thalasseus acuflavidus (trinta-réis-de-bando)	yes	35221090003	2023-07-20	-24.2094	-46.8322
HPAI	Closed	wild – free‑living	SP	Itanhaém	Thalasseus acuflavidus (trinta-réis-de-bando)	yes	35221090004	2023-09-01	-24.1909	-46.7954
HPAI	Closed	wild – free‑living	SP	Itanhaém	Puffinus puffinus (bobo-pequeno)	yes	35221090005	2023-09-06	-24.2469	-46.8902
HPAI	Closed	wild – free‑living	SP	Itanhaém	Thalasseus maximus (trinta-réis-real)	yes	35221090007	2023-09-15	-24.2479	-46.8914
HPAI	Closed	wild – free‑living	SP	Itanhaém	Pachyptila desolata (faigão-rola)	yes	35221090008	2023-09-23	-24.2002	-46.8109
HPAI	Closed	wild – free‑living	SP	Itanhaém	Thalasseus maximus (trinta-réis-real)	yes	35221090010	2023-10-10	-24.1662	-46.7502
HPAI	Closed	wild – free‑living	SC	Itapema	Sterna hirundinacea (trinta-réis-de-bico-vermelho)	yes	42083020010	2023-09-23	-27.0962	-48.6143
HPAI	Closed	wild – free‑living	ES	Itapemirim	Thalasseus acuflavidus (trinta-réis-de-bando)	yes	32028010007	2023-05-24	-20.8878	-40.7692
HPAI	Closed	wild – free‑living	ES	Itapemirim	Urubitinga urubitinga (gavião-preto)	yes	32028010009	2023-06-07	-20.9995	-40.9416
HPAI	Closed	wild – free‑living	ES	Itapemirim	Sterna hirundo (trinta-réis-boreal)	yes	32028010012	2024-02-02	-20.9062	-40.7802
HPAI	Closed	wild – free‑living	SC	Itapoá	Thalasseus maximus (trinta-réis-real)	yes	42084500002	2023-07-25	-26.1846	-48.6087
HPAI	Closed	wild – free‑living	SC	Itapoá	Sula leucogaster (atobá-pardo)	yes	42084500008	2023-10-25	-26.0674	-48.6085
HPAI	Closed	wild – free‑living	SP	Jaboticabal	Dendrocygna autumnalis (marreca-cabocla)	yes	35243030016	2025-06-21	-21.2403	-48.2929
HPAI	Closed	wild – free‑living	SC	Joinville	Thalasseus maximus (trinta-réis-real)	yes	42091020012	2023-07-28	-26.3271	-48.8079
HPAI	Closed	wild – free‑living	SC	Laguna	Sterna hirundinacea (trinta-réis-de-bico-vermelho)	yes	42094090024	2023-09-18	-28.493	-48.7763
HPAI	Closed	wild – free‑living	ES	Linhares	Thalasseus acuflavidus (trinta-réis-de-bando)	yes	32032050036	2023-05-24	-19.6539	-39.8167
HPAI	Closed	wild – free‑living	ES	Linhares	Thalasseus maximus (trinta-réis-real)	no	32032050044	2023-09-12	-19.6203	-39.8122
HPAI	Closed	wild – free‑living	ES	Linhares	Thalasseus acuflavidus (trinta-réis-de-bando)	yes	32032050044	2023-09-12	-19.6203	-39.8122
HPAI	Closed	wild – free‑living	ES	Linhares	Thalasseus acuflavidus (trinta-réis-de-bando)	yes	32032050047	2023-10-06	-19.6066	-39.8034
HPAI	Closed	wild – free‑living	ES	Linhares	Thalasseus acuflavidus (trinta-réis-de-bando)	yes	32032050060	2024-05-17	-19.4434	-40.3916
HPAI	Closed	wild – free‑living	RJ	Macaé	Thalasseus acuflavidus (trinta-réis-de-bando)	yes	33024030004	2023-07-20	-22.3028	-41.6942
HPAI	Closed	wild – free‑living	RJ	Macaé	Sterna hirundo (trinta-réis-boreal)	yes	33024030006	2024-02-09	-22.3416	-41.7443
HPAI	Closed	wild – free‑living	RJ	Macaé	Thalasseus acuflavidus (trinta-réis-de-bando)	yes	33024030007	2024-04-12	-22.3828	-41.7711
HPAI	Closed	wild – free‑living	RJ	Mangaratiba	Thalasseus maximus (trinta-réis-real)	yes	33026010004	2023-09-01	-22.9239	-43.9028
HPAI	Closed	wild – free‑living	RJ	Mangaratiba	Thalasseus maximus (trinta-réis-real)	yes	33026010006	2023-10-19	-22.9286	-43.9044
HPAI	Closed	wild – free‑living	RJ	Mangaratiba	Thalasseus maximus (trinta-réis-real)	yes	33026010007	2023-10-19	-22.925	-43.943
HPAI	Closed	domestic – subsistence	SC	Maracajá	Domestic birds	yes	42104070027	2023-07-15	-28.8211	-49.4211
HPAI	Closed	wild – free‑living	ES	Marataízes	Thalasseus acuflavidus (trinta-réis-de-bando)	yes	32033200004	2023-05-15	-21.0366	-40.8176
HPAI	Closed	wild – free‑living	ES	Marataízes	Thalasseus acuflavidus (trinta-réis-de-bando)	yes	32033200005	2023-06-01	-21.0037	-40.801
HPAI	Closed	wild – free‑living	ES	Marataízes	Sterna hirundinacea (trinta-réis-de-bico-vermelho)	no	32033200006	2023-06-01	-21.0019	-40.7861
HPAI	Closed	wild – free‑living	ES	Marataízes	Sterna hirundo (trinta-réis-boreal)	no	32033200006	2023-06-01	-21.0019	-40.7861
HPAI	Closed	wild – free‑living	ES	Marataízes	Thalasseus maximus (trinta-réis-real)	no	32033200006	2023-06-01	-21.0019	-40.7861
HPAI	Closed	wild – free‑living	ES	Marataízes	Thalasseus acuflavidus (trinta-réis-de-bando)	yes	32033200006	2023-06-01	-21.0019	-40.7861
HPAI	Closed	wild – free‑living	ES	Marataízes	Nannopterum brasilianum (biguá)	yes	32033200007	2023-06-01	-21.0419	-40.8218
HPAI	Closed	wild – free‑living	RJ	Maricá	Thalasseus maximus (trinta-réis-real)	yes	33027000003	2023-07-20	-22.9746	-42.9226
HPAI	Closed	wild – free‑living	RJ	Maricá	Ardea cocoi (garça-moura)	yes	33027000009	2024-06-07	-22.9278	-42.8264
HPAI	Closed	wild – captive	MG	Mateus Leme	Anser anser (ganso)	no	31407040011	2025-05-25	-20.025	-44.448
HPAI	Closed	wild – captive	MG	Mateus Leme	Dendrocygna viduata (irerê)	no	31407040011	2025-05-25	-20.025	-44.448
HPAI	Closed	wild – captive	MG	Mateus Leme	Pavo cristatus (pavão-comum)	no	31407040011	2025-05-25	-20.025	-44.448
HPAI	Closed	wild – captive	MG	Mateus Leme	Cygnus atratus (cisne-negro)	yes	31407040011	2025-05-25	-20.025	-44.448
HPAI	Closed	wild – free‑living	PR	Matinhos	Thalasseus acuflavidus (trinta-réis-de-bando)	yes	41157050005	2023-11-14	-25.8095	-48.5384
HPAI	Closed	wild – free‑living	SP	Mongaguá	Thalasseus acuflavidus (trinta-réis-de-bando)	yes	35311000001	2023-09-06	-24.0917	-46.6102
HPAI	Closed	wild – free‑living	SP	Mongaguá	Thalasseus maximus (trinta-réis-real)	yes	35311000002	2023-09-29	-24.1282	-46.6833
HPAI	Closed	wild – free‑living	SP	Mongaguá	Thalasseus maximus (trinta-réis-real)	yes	35311000004	2023-11-08	-24.0946	-46.6159
HPAI	Closed	wild – free‑living	RS	Montenegro	Furnarius rufus (joão-de-barro)	yes	43124010041	2025-05-28	-29.8295	-51.4371
HPAI	Closed	domestic – commercial	RS	Montenegro	Domestic birds	yes	43124010038	2025-05-15	-29.8	-51.4
HPAI	Closed	wild – free‑living	SC	Navegantes	Thalasseus maximus (trinta-réis-real)	yes	42113060006	2023-07-27	-26.84	-48.631
HPAI	Closed	wild – free‑living	RJ	Niterói	Fregata magnificens (fragata)	yes	33033020002	2023-06-03	-22.9595	-43.0612
HPAI	Closed	wild – free‑living	RJ	Niterói	Thalasseus maximus (trinta-réis-real)	yes	33033020003	2023-06-05	-22.8637	-43.0939
HPAI	Closed	wild – free‑living	ES	Nova Venécia	Thalasseus maximus (trinta-réis-real)	yes	32039080016	2023-05-19	-18.9248	-40.6039
HPAI	Closed	wild – free‑living	PR	Paranaguá	Thalasseus maximus (trinta-réis-real)	yes	41182040002	2023-06-27	-25.5413	-48.2945
HPAI	Closed	wild – free‑living	PR	Paranaguá	Thalasseus acuflavidus (trinta-réis-de-bando)	yes	41182040005	2023-08-18	-25.5395	-48.3016
HPAI	Closed	wild – free‑living	PR	Paranaguá	Thalasseus acuflavidus (trinta-réis-de-bando)	yes	41182040006	2023-08-18	-25.5041	-48.5313
HPAI	Closed	wild – free‑living	RJ	Parati	Thalasseus acuflavidus (trinta-réis-de-bando)	yes	33038070006	2023-08-11	-23.0588	-44.6739
HPAI	Closed	wild – free‑living	SC	Penha	Thalasseus maximus (trinta-réis-real)	yes	42125020006	2023-07-28	-26.7929	-48.6263
HPAI	Closed	wild – free‑living	SC	Penha	Vanellus chilensis (quero-quero)	yes	42125020007	2023-08-29	-26.7993	-48.6386
HPAI	Closed	wild – free‑living	SC	Penha	Thalasseus acuflavidus (trinta-réis-de-bando)	yes	42125020008	2023-09-29	-26.7884	-48.6295
HPAI	Closed	wild – free‑living	SC	Penha	Sterna hirundo (trinta-réis-boreal)	yes	42125020010	2023-11-09	-26.7927	-48.616
HPAI	Closed	wild – free‑living	SP	Peruíbe	Thalasseus acuflavidus (trinta-réis-de-bando)	yes	35376020006	2023-10-06	-24.2824	-46.9447
HPAI	Closed	wild – free‑living	RJ	Petrópolis	Thalasseus maximus (trinta-réis-real)	yes	33039060012	2023-10-19	-22.49	-43.1775
HPAI	Closed	wild – free‑living	ES	Piúma	Sterna hirundo (trinta-réis-boreal)	yes	32042030005	2023-05-27	-20.8399	-40.7221
HPAI	Closed	wild – free‑living	ES	Piúma	Thalasseus maximus (trinta-réis-real)	yes	32042030007	2023-06-16	-20.8424	-40.7298
HPAI	Closed	wild – free‑living	ES	Piúma	Sterna hirundo (trinta-réis-boreal)	yes	32042030009	2024-03-02	-20.8381	-40.7089
HPAI	Closed	wild – free‑living	PR	Pontal do Paraná	Thalasseus maximus (trinta-réis-real)	yes	41199540001	2023-06-24	-25.5731	-48.3508
HPAI	Closed	wild – free‑living	PR	Pontal do Paraná	Thalasseus acuflavidus (trinta-réis-de-bando)	yes	41199540002	2023-06-30	-25.5782	-48.3479
HPAI	Closed	wild – free‑living	PR	Pontal do Paraná	Chroicocephalus maculipennis (gaivota-maria-velha)	yes	41199540003	2023-06-30	-25.5862	-48.3599
HPAI	Closed	wild – free‑living	BA	Porto Seguro	Thalasseus acuflavidus (trinta-réis-de-bando)	yes	29253030004	2023-06-30	-16.4203	-39.0545
HPAI	Closed	wild – free‑living	BA	Prado	Thalasseus maximus (trinta-réis-real)	yes	29255010008	2023-06-15	-17.3389	-39.2194
HPAI	Closed	wild – free‑living	SP	Praia Grande	Thalasseus maximus (trinta-réis-real)	yes	35410000002	2023-07-12	-24.0099	-46.4263
HPAI	Closed	wild – free‑living	SP	Praia Grande	Thalasseus maximus (trinta-réis-real)	yes	35410000003	2023-09-15	-24.0276	-46.485
HPAI	Closed	wild – free‑living	SP	Praia Grande	Thalasseus maximus (trinta-réis-real)	yes	35410000005	2023-11-08	-24.0827	-46.5924
HPAI	Closed	wild – free‑living	SP	Praia Grande	Puffinus puffinus (bobo-pequeno)	yes	35410000007	2023-11-08	-24.0165	-46.4012
HPAI	Closed	wild – free‑living	SP	Praia Grande	Thalasseus maximus (trinta-réis-real)	yes	35410000008	2023-12-13	-24.0071	-46.4202
HPAI	Closed	wild – free‑living	RJ	Queimados	Thalasseus maximus (trinta-réis-real)	yes	33041440004	2023-06-23	-22.7026	-43.5459
HPAI	Closed	wild – free‑living	RJ	Rio das Ostras	Sterna hirundo (trinta-réis-boreal)	yes	33045240006	2024-03-15	-22.522	-41.944
HPAI	Closed	wild – free‑living	RJ	Rio de Janeiro	Thalasseus acuflavidus (trinta-réis-de-bando)	yes	33045570054	2023-05-27	-22.8067	-43.2587
HPAI	Closed	wild – free‑living	RJ	Rio de Janeiro	Thalasseus maximus (trinta-réis-real)	yes	33045570057	2023-06-16	-22.8169	-43.1868
HPAI	Closed	wild – free‑living	RJ	Rio de Janeiro	Thalasseus maximus (trinta-réis-real)	yes	33045570066	2023-10-12	-22.8873	-43.3974
HPAI	Closed	wild – free‑living	RS	Rio Grande	Arctocephalus australis (lobo-marinho-sul-americano)	no	43156020008	2023-10-03	-32.1741	-52.1373
HPAI	Closed	wild – free‑living	RS	Rio Grande	Otaria flavescens (leão-marinho-da-patagônia)	yes	43156020008	2023-10-03	-32.1741	-52.1373
HPAI	Closed	wild – free‑living	RS	Rio Pardo	Plegadis chihi (caraúna)	yes	43157010025	2024-02-10	-29.9357	-52.3642
HPAI	Closed	wild – free‑living	RS	Santa Vitória do Palmar	Cygnus melancoryphus (cisne-de-pescoço-preto)	yes	43173010009	2023-05-27	-32.8333	-52.6308
HPAI	Closed	wild – free‑living	RS	Santa Vitória do Palmar	Arctocephalus australis (lobo-marinho-sul-americano)	no	43173010014	2023-10-06	-33.6764	-53.2744
HPAI	Closed	wild – free‑living	RS	Santa Vitória do Palmar	Otaria flavescens (leão-marinho-da-patagônia)	yes	43173010014	2023-10-06	-33.6764	-53.2744
HPAI	Closed	domestic – subsistence	GO	Santo Antônio da Barra	Domestic birds	yes	52197120095	2025-06-13	-17.559	-50.728
HPAI	Closed	wild – free‑living	SP	Santos	Thalasseus acuflavidus (trinta-réis-de-bando)	yes	35485000001	2023-06-30	-23.9805	-46.3134
HPAI	Closed	wild – free‑living	SP	Santos	Thalasseus maximus (trinta-réis-real)	yes	35485000002	2023-07-26	-23.9696	-46.347
HPAI	Closed	wild – free‑living	SP	Santos	Thalasseus maximus (trinta-réis-real)	yes	35485000005	2023-09-05	-23.9821	-46.2949
HPAI	Closed	wild – free‑living	SP	Santos	Thalasseus acuflavidus (trinta-réis-de-bando)	yes	35485000006	2023-09-13	-23.9688	-46.3515
HPAI	Closed	wild – free‑living	SP	Santos	Sterna hirundinacea (trinta-réis-de-bico-vermelho)	yes	35485000007	2023-09-14	-23.9804	-46.3138
HPAI	Closed	wild – free‑living	SP	Santos	Sterna hirundo (trinta-réis-boreal)	yes	35485000008	2023-10-27	-23.9707	-46.3502
HPAI	Closed	wild – free‑living	RJ	São Francisco de Itabapoana	Sterna hirundo (trinta-réis-boreal)	yes	33047550005	2024-03-02	-21.3213	-40.9614
HPAI	Closed	wild – free‑living	RJ	São Francisco de Itabapoana	Sterna hirundo (trinta-réis-boreal)	yes	33047550006	2024-04-05	-21.3	-40.9665
HPAI	Closed	wild – free‑living	SC	São Francisco do Sul	Thalasseus maximus (trinta-réis-real)	yes	42162060003	2023-06-26	-26.1838	-48.5692
HPAI	Closed	wild – free‑living	SC	São Francisco do Sul	Thalasseus acuflavidus (trinta-réis-de-bando)	no	42162060005	2023-07-27	-26.2875	-48.6911
HPAI	Closed	wild – free‑living	SC	São Francisco do Sul	Thalasseus maximus (trinta-réis-real)	yes	42162060005	2023-07-27	-26.2875	-48.6911
HPAI	Closed	wild – free‑living	SC	São Francisco do Sul	Sula leucogaster (atobá-pardo)	yes	42162060008	2023-09-27	-26.2164	-48.5887
HPAI	Closed	wild – free‑living	RJ	São João da Barra	Thalasseus acuflavidus (trinta-réis-de-bando)	yes	33050000004	2023-05-20	-21.7938	-41.0981
HPAI	Closed	wild – free‑living	RJ	São João da Barra	Thalasseus acuflavidus (trinta-réis-de-bando)	yes	33050000005	2023-06-01	-21.8076	-40.9782
HPAI	Closed	wild – free‑living	RJ	São João da Barra	Thalasseus acuflavidus (trinta-réis-de-bando)	yes	33050000006	2023-06-01	-21.6163	-41.0134
HPAI	Closed	wild – free‑living	RJ	São João da Barra	Chroicocephalus cirrocephalus (gaivota-de-cabeça-cinza)	no	33050000008	2023-06-09	-21.8097	-41.0075
HPAI	Closed	wild – free‑living	RJ	São João da Barra	Sterna hirundinacea (trinta-réis-de-bico-vermelho)	yes	33050000008	2023-06-09	-21.8097	-41.0075
HPAI	Closed	wild – free‑living	RJ	São João da Barra	Thalasseus maximus (trinta-réis-real)	yes	33050000009	2023-06-23	-21.8	-41.0197
HPAI	Closed	wild – free‑living	RJ	São João da Barra	Thalasseus acuflavidus (trinta-réis-de-bando)	yes	33050000011	2023-09-15	-21.8236	-41.0197
HPAI	Closed	wild – free‑living	RJ	São João da Barra	Sterna hirundo (trinta-réis-boreal)	yes	33050000012	2024-03-02	-21.7185	-41.025
HPAI	Closed	wild – free‑living	RS	São José do Norte	Thalasseus maximus (trinta-réis-real)	yes	43185070005	2023-10-13	-32.0116	-51.9492
HPAI	Closed	wild – free‑living	ES	São Mateus	Dendrocygna viduata (irerê)	yes	32049060022	2025-06-27	-18.7264	-39.8376
HPAI	Closed	wild – free‑living	SP	São Paulo	Thalasseus maximus (trinta-réis-real)	yes	35503080021	2023-07-06	-23.501	-46.7205
HPAI	Ongoing investigation	wild – free‑living	SP	São Paulo	Dendrocygna viduata (irerê)	yes	35503080029	2025-07-04	-23.5865	-46.6609
HPAI	Closed	wild – free‑living	SP	São Sebastião	Thalasseus acuflavidus (trinta-réis-de-bando)	yes	35507040002	2023-07-06	-23.8067	-45.397
HPAI	Closed	wild – free‑living	SP	São Sebastião	Thalasseus acuflavidus (trinta-réis-de-bando)	yes	35507040003	2023-08-16	-23.7703	-45.4036
HPAI	Closed	wild – free‑living	SP	São Sebastião	Thalasseus maximus (trinta-réis-real)	yes	35507040004	2023-09-06	-23.8203	-45.4597
HPAI	Closed	wild – free‑living	SP	São Sebastião	Egretta thula (garça-branca-pequena)	yes	35507040006	2023-10-12	-23.8124	-45.4092
HPAI	Closed	wild – free‑living	SP	São Sebastião	Thalasseus acuflavidus (trinta-réis-de-bando)	yes	35507040009	2023-10-27	-23.7264	-45.4166
HPAI	Closed	wild – free‑living	SP	São Sebastião	Procellaria aequinoctialis (pardela-preta)	yes	35507040011	2023-11-09	-23.7897	-45.5672
HPAI	Closed	wild – free‑living	SP	São Vicente	Thalasseus maximus (trinta-réis-real)	yes	35510090003	2023-08-18	-23.9622	-46.374
HPAI	Closed	wild – free‑living	SP	São Vicente	Thalasseus acuflavidus (trinta-réis-de-bando)	yes	35510090004	2023-09-06	-23.9706	-46.3849
HPAI	Ongoing investigation	wild – captive	RS	Sapucaia do Sul	Aix sponsa (marreca-carolina)	no	43200080016	2025-05-15	-29.8016	-51.1664
HPAI	Ongoing investigation	wild – captive	RS	Sapucaia do Sul	Anhinga anhinga (biguatinga)	no	43200080016	2025-05-15	-29.8016	-51.1664
HPAI	Ongoing investigation	wild – captive	RS	Sapucaia do Sul	Cairina moschata (pato-do-mato)	no	43200080016	2025-05-15	-29.8016	-51.1664
HPAI	Ongoing investigation	wild – captive	RS	Sapucaia do Sul	Callonetta leucophrys (marreca-de-coleira)	no	43200080016	2025-05-15	-29.8016	-51.1664
HPAI	Ongoing investigation	wild – captive	RS	Sapucaia do Sul	Coscoroba coscoroba (cisne coscoroba)	no	43200080016	2025-05-15	-29.8016	-51.1664
HPAI	Ongoing investigation	wild – captive	RS	Sapucaia do Sul	Cygnus melancoryphus (cisne-de-pescoço-preto)	no	43200080016	2025-05-15	-29.8016	-51.1664
HPAI	Ongoing investigation	wild – captive	RS	Sapucaia do Sul	Cygnus olor (cisne-branco)	no	43200080016	2025-05-15	-29.8016	-51.1664
HPAI	Ongoing investigation	wild – captive	RS	Sapucaia do Sul	Dendrocygna bicolor (marreca-caneleira)	no	43200080016	2025-05-15	-29.8016	-51.1664
HPAI	Ongoing investigation	wild – captive	RS	Sapucaia do Sul	Pavo cristatus (pavão-comum)	no	43200080016	2025-05-15	-29.8016	-51.1664
HPAI	Ongoing investigation	wild – captive	RS	Sapucaia do Sul	Cygnus atratus (cisne-negro)	yes	43200080016	2025-05-15	-29.8016	-51.1664
HPAI	Closed	wild – free‑living	RJ	Saquarema	Thalasseus maximus (trinta-réis-real)	yes	33055050003	2023-06-23	-22.9358	-42.4928
HPAI	Closed	wild – free‑living	RJ	Seropédica	Thalasseus acuflavidus (trinta-réis-de-bando)	yes	33055540036	2023-09-28	-22.7603	-43.6906
HPAI	Closed	wild – free‑living	ES	Serra	Megascops choliba (corujinha-do-mato)	yes	32050020038	2023-05-26	-20.1544	-40.2694
HPAI	Closed	domestic – subsistence	ES	Serra	Domestic birds	yes	32050020042	2023-06-27	-20.1527	-40.289
HPAI	Closed	wild – free‑living	RS	Torres	Arctocephalus australis (lobo-marinho-sul-americano)	no	43215010001	2023-10-11	-29.428	-49.7931
HPAI	Closed	wild – free‑living	RS	Torres	Otaria flavescens (leão-marinho-da-patagônia)	yes	43215010001	2023-10-11	-29.428	-49.7931
HPAI	Closed	wild – free‑living	SP	Ubatuba	Thalasseus maximus (trinta-réis-real)	yes	35554060001	2023-06-05	-23.4317	-45.0742
HPAI	Closed	wild – free‑living	SP	Ubatuba	Thalasseus acuflavidus (trinta-réis-de-bando)	yes	35554060002	2023-06-23	-23.4169	-45.0492
HPAI	Closed	wild – free‑living	SP	Ubatuba	Thalasseus acuflavidus (trinta-réis-de-bando)	yes	35554060004	2023-08-23	-23.4175	-45.0578
HPAI	Closed	wild – free‑living	SP	Ubatuba	Thalasseus maximus (trinta-réis-real)	yes	35554060005	2023-09-06	-23.4496	-45.0665
HPAI	Closed	wild – free‑living	SP	Ubatuba	Procellaria aequinoctialis (pardela-preta)	yes	35554060009	2023-11-10	-23.5197	-45.1946
HPAI	Closed	wild – free‑living	ES	Vila Velha	Thalasseus acuflavidus (trinta-réis-de-bando)	yes	32052000015	2023-06-03	-20.5033	-40.3571
HPAI	Closed	wild – free‑living	ES	Vila Velha	Chroicocephalus cirrocephalus (gaivota-de-cabeça-cinza)	yes	32052000016	2023-06-03	-20.3705	-40.3033
HPAI	Closed	wild – free‑living	ES	Vila Velha	Thalasseus acuflavidus (trinta-réis-de-bando)	yes	32052000017	2023-06-07	-20.3428	-40.2858
HPAI	Closed	wild – free‑living	ES	Vila Velha	Sterna hirundinacea (trinta-réis-de-bico-vermelho)	yes	32052000019	2023-06-16	-20.4295	-40.3232
HPAI	Closed	wild – free‑living	ES	Vila Velha	Rupornis magnirostris (gavião-carijó)	yes	32052000020	2023-06-17	-20.3519	-40.3274
HPAI	Closed	wild – free‑living	ES	Vila Velha	Thalasseus maximus (trinta-réis-real)	yes	32052000021	2023-06-16	-20.3333	-40.2785
HPAI	Closed	wild – free‑living	ES	Vila Velha	Sterna hirundinacea (trinta-réis-de-bico-vermelho)	no	32052000024	2023-06-22	-20.3633	-40.2795
HPAI	Closed	wild – free‑living	ES	Vila Velha	Sterna hirundo (trinta-réis-boreal)	no	32052000024	2023-06-22	-20.3633	-40.2795
HPAI	Closed	wild – free‑living	ES	Vila Velha	Thalasseus maximus (trinta-réis-real)	no	32052000024	2023-06-22	-20.3633	-40.2795
HPAI	Closed	wild – free‑living	ES	Vila Velha	Thalasseus acuflavidus (trinta-réis-de-bando)	yes	32052000024	2023-06-22	-20.3633	-40.2795
HPAI	Closed	wild – free‑living	ES	Vitória	Thalasseus acuflavidus (trinta-réis-de-bando)	yes	32053090018	2023-05-15	-20.2414	-40.2731
HPAI	Closed	wild – free‑living	ES	Vitória	Thalasseus acuflavidus (trinta-réis-de-bando)	yes	32053090019	2023-05-24	-20.3131	-40.2948
HPAI	Closed	wild – free‑living	ES	Vitória	Thalasseus maximus (trinta-réis-real)	yes	32053090022	2023-06-07	-20.3092	-40.2882
HPAI	Closed	wild – free‑living	ES	Vitória	Carcara plancus (carcará)	yes	32053090025	2023-06-26	-20.2984	-40.3159
HPAI	Closed	wild – free‑living	ES	Vitória	Thalasseus acuflavidus (trinta-réis-de-bando)	yes	32053090039	2024-04-26	-20.2718	-40.3008
