# Supplementary material for: Spatial association of seabirds and aquatic birds with highly pathogenic avian influenza (H5N1) outbreaks in Brazil: A nationwide ecological and statistical modelling approach
Source: PLoS One. 2026 Jul 1;21(7):e0350505. doi: 10.1371/journal.pone.0350505 (PMC13322515; doi:10.1371/journal.pone.0350505)
Supplement: S3 File — This file contains the complete dataset used to evaluate the spatial independence of residuals from the optimized logistic regression model. It includes geographic coordinates for each municipality (obtained from the centroid of its administrative polygon, EPSG:4326) used to construct the k-nearest neighbors (kNN, Haversine) spatial weights matrix. (XLSX) [file pone.0350505.s003.xlsx]

## Sheet: Sheet1
Federal Unit (FU)	FU_Municipality	HPAI outbreak	Total Records	Sterna_hirundinacea	Sterna_hirundo	Thalasseus_acuflavidus	Thalasseus_maximus	Amazonetta_brasiliensis	Anas_platyrhynchos_domesticus	Anser_anser	Cairina_moschata	Cygnus_melancoryphus	Dendrocygna_autumnalis	Dendrocygna_bicolor	Dendrocygna_viduata	Nomonyx_dominicus	Calonectris_borealis	Columba_palumbus	Larus_dominicanus	Phalacrocorax_brasilianus	Puffinus_puffinus	Rupornis_magnirostris	Spheniscus_magellanicus	Sula_leucogaster	Vanellus_chilensis	Zenaida_auriculata	longitude	latitude
AL	AL_Barra de São Miguel	0	1	0	0	0	0	0	0	0	0	0	0	0	0	0	0	0	0	0	0	0	0	0	0	0	-35.9469	-9.81237
AL	AL_Maceió	0	5	0	0	0	0	0	0	0	0	0	0	0	0	0	2	0	0	0	1	0	0	0	0	0	-35.7114	-9.5224
AL	AL_Marechal Deodoro	0	1	0	0	0	0	0	0	0	0	0	0	0	0	0	0	0	0	0	0	0	0	0	0	0	-35.9096	-9.7153
AL	AL_Mata Grande	0	1	0	0	0	0	0	0	0	0	0	0	0	0	0	0	0	0	0	0	0	0	0	0	0	-37.7557	-9.05182
AL	AL_Passo de Camaragibe	0	1	0	0	0	0	0	0	0	0	0	0	0	0	0	1	0	0	0	0	0	0	0	0	0	-35.5	-9.25604
AL	AL_Pilar	0	1	0	0	0	0	0	0	0	0	0	0	0	0	0	0	0	0	0	0	0	0	0	0	0	-36.0046	-9.61533
AL	AL_Santana do Ipanema	0	1	0	0	0	0	0	0	0	0	0	0	0	0	0	0	0	0	0	0	0	0	0	0	0	-37.2111	-9.35901
AM	AM_Canutama	0	1	0	0	0	0	0	0	0	0	0	0	0	0	0	0	0	0	0	0	0	0	0	0	0	-64.0619	-7.30076
AM	AM_Careiro	0	2	0	0	0	0	0	0	0	0	0	0	0	0	0	0	0	0	0	0	0	0	0	0	0	-60.1833	-3.77048
AM	AM_Careiro da Várzea	0	1	0	0	0	0	0	0	0	0	0	0	0	0	0	0	0	0	0	0	0	0	0	0	0	-59.5987	-3.28601
AM	AM_Iranduba	0	2	0	0	0	0	0	1	0	0	0	0	0	0	0	0	0	0	0	0	0	0	0	0	0	-60.4797	-3.09522
AM	AM_Lábrea	0	1	0	0	0	0	0	0	0	0	0	0	0	0	0	0	0	0	0	0	0	0	0	0	0	-65.8117	-8.3756
AM	AM_Manacapuru	0	1	0	0	0	0	1	0	0	0	0	0	0	0	0	0	0	0	0	0	0	0	0	0	0	-60.9588	-3.29154
AM	AM_Manaus	0	6	0	0	0	0	1	0	0	0	0	0	0	0	0	0	0	0	0	0	0	0	0	0	0	-60.2596	-2.62592
AM	AM_Rio Preto da Eva	0	1	0	0	0	0	0	0	0	0	0	0	0	0	0	0	0	0	0	0	0	0	0	0	0	-59.6384	-2.52982
AM	AM_Tefé	0	2	0	0	0	0	0	0	0	0	0	0	0	0	0	0	0	0	1	0	0	0	0	0	0	-65.5315	-4.47009
AP	AP_Macapá	0	1	0	0	0	0	0	0	0	0	0	0	0	0	0	0	0	0	0	0	0	0	0	0	0	-50.6918	0.562753
AP	AP_Oiapoque	0	1	0	0	0	0	0	0	0	0	0	0	0	0	0	0	0	0	0	0	0	0	0	0	0	-51.9001	3.11059
AP	AP_Porto Grande	0	1	0	0	0	0	0	0	0	0	0	0	0	0	0	0	0	0	0	0	0	0	0	0	0	-51.67	0.585628
BA	BA_Alcobaça	1	3	0	0	0	1	0	0	0	0	0	0	0	0	0	0	0	0	0	0	0	0	1	0	0	-39.4096	-17.4692
BA	BA_Aurelino Leal	0	1	0	0	0	0	0	0	0	0	0	0	0	0	0	0	0	0	0	0	0	0	0	0	0	-39.4783	-14.3621
BA	BA_Barreiras	0	1	0	0	0	0	0	0	0	0	0	0	0	0	0	0	0	0	0	0	0	0	0	0	0	-45.5423	-12.0128
BA	BA_Cairu	0	1	0	0	0	0	0	0	0	0	0	0	0	0	0	0	0	0	0	0	0	0	1	0	0	-38.9834	-13.5069
BA	BA_Camaçari	0	2	0	0	0	0	0	0	0	0	0	0	0	0	0	1	1	0	0	0	0	0	0	0	0	-38.2063	-12.666
BA	BA_Candeias	0	1	0	0	0	0	0	0	0	0	0	0	0	0	0	0	0	0	0	0	0	0	0	0	0	-38.4812	-12.6785
BA	BA_Canudos	0	2	0	0	0	0	0	0	0	0	0	0	0	0	0	0	0	0	0	0	0	0	0	0	0	-38.9945	-10.0059
BA	BA_Caravelas	1	3	0	0	0	1	0	0	0	0	0	0	0	0	0	0	0	0	0	0	0	0	0	0	0	-39.6888	-17.6575
BA	BA_Casa Nova	0	1	0	0	0	0	0	0	0	0	0	0	0	0	0	0	0	0	0	0	0	0	0	0	1	-41.3365	-9.24025
BA	BA_Curaçá	0	1	0	0	0	0	0	0	0	0	0	0	0	0	0	0	0	0	0	0	0	0	0	0	0	-39.6515	-9.22248
BA	BA_Feira de Santana	0	1	0	0	0	0	0	0	0	0	0	0	0	0	0	0	0	0	0	0	0	0	0	0	0	-39.034	-12.1931
BA	BA_Governador Mangabeira	0	1	0	0	0	0	0	0	0	0	0	0	0	0	0	0	0	0	0	0	0	0	0	0	0	-39.0724	-12.5834
BA	BA_Igrapiúna	0	2	0	0	0	0	0	0	0	0	0	0	0	0	0	0	0	0	0	0	0	0	0	0	0	-39.2055	-13.871
BA	BA_Ilhéus	0	10	0	0	0	0	0	0	0	0	0	0	0	0	0	0	1	0	0	2	0	0	0	0	0	-39.1918	-14.7527
BA	BA_Itajuípe	0	1	0	0	0	0	0	0	0	0	0	0	0	0	0	0	0	0	0	0	0	0	0	0	0	-39.4449	-14.6715
BA	BA_Lauro de Freitas	0	1	0	0	0	0	0	0	0	0	0	0	0	0	0	0	0	1	0	0	0	0	0	0	0	-38.3272	-12.8636
BA	BA_Mata de São João	0	2	0	0	0	0	0	1	0	0	0	0	0	0	0	0	0	0	0	0	1	0	0	0	0	-38.1489	-12.484
BA	BA_Morro do Chapéu	0	1	0	0	0	0	0	0	0	0	0	0	0	0	0	0	0	0	1	0	0	0	0	0	0	-41.1671	-11.4649
BA	BA_Porto Seguro	1	1	0	0	1	0	0	0	0	0	0	0	0	0	0	0	0	0	0	0	0	0	0	0	0	-39.2791	-16.625
BA	BA_Prado	1	3	0	0	0	1	0	0	0	0	0	0	0	0	0	0	0	0	0	0	0	0	0	0	0	-39.3517	-17.1304
BA	BA_Quixabeira	0	1	0	0	0	0	0	0	0	0	0	0	0	0	0	0	0	0	0	0	0	0	0	0	0	-40.1186	-11.3925
BA	BA_Salvador	0	10	0	1	0	0	0	0	0	0	0	0	0	0	0	3	0	0	0	1	0	0	0	0	0	-38.5146	-12.8736
BA	BA_Sento Sé	0	1	0	0	0	0	0	0	0	0	0	0	0	0	0	0	0	0	0	0	0	0	0	0	1	-41.6488	-10.1081
BA	BA_Utinga	0	1	0	0	0	0	0	0	0	0	0	0	0	0	0	0	0	0	0	0	0	0	0	0	0	-41.069	-12.0522
BA	BA_Valença	0	2	0	0	0	0	0	0	0	0	0	0	0	0	0	1	0	0	0	1	0	0	0	0	0	-39.194	-13.3474
BA	BA_Vera Cruz	0	1	0	0	0	0	1	0	0	0	0	0	0	0	0	0	0	0	0	0	0	0	0	0	0	-38.697	-13.0071
CE	CE_Aracati	0	1	0	0	0	0	0	0	0	0	0	0	0	0	0	0	0	0	0	0	0	0	0	0	0	-37.6855	-4.68098
CE	CE_Cedro	0	1	0	0	0	0	0	0	0	0	0	0	0	0	0	0	0	0	0	0	0	0	0	0	0	-39.0932	-6.56975
CE	CE_Chorozinho	0	1	0	0	0	0	0	0	0	0	0	0	0	0	0	0	0	0	0	0	0	0	0	0	0	-38.4683	-4.30233
CE	CE_Fortaleza	0	1	0	0	0	0	0	0	0	1	0	0	0	0	0	0	0	0	0	0	0	0	0	0	0	-38.528	-3.78583
CE	CE_Icapuí	0	3	0	0	0	0	0	0	0	0	0	0	0	0	0	0	0	0	0	0	0	0	0	0	0	-37.4106	-4.73861
CE	CE_Jijoca de Jericoacoara	0	2	0	0	0	0	0	0	0	0	0	0	0	0	0	0	0	0	0	0	1	0	0	0	0	-40.4953	-2.87776
CE	CE_Morada Nova	0	1	0	0	0	0	0	0	0	0	0	0	0	0	0	0	0	0	0	0	0	0	0	0	0	-38.4353	-5.02543
CE	CE_Mulungu	0	1	0	0	0	0	0	0	0	0	0	0	0	0	0	0	0	0	0	0	0	0	0	0	0	-38.9932	-4.31945
CE	CE_Paramoti	0	1	0	0	0	0	0	0	0	0	0	0	0	0	0	0	0	0	0	0	0	0	0	0	0	-39.3771	-4.15983
CE	CE_Piquet Carneiro	0	1	0	0	0	0	0	0	0	0	0	0	0	0	0	0	0	0	0	0	0	0	0	0	0	-39.4517	-5.86296
CE	CE_Quixadá	0	1	0	0	0	0	0	0	0	0	0	0	0	0	0	0	0	0	0	0	0	0	0	0	0	-38.947	-4.95448
CE	CE_Quixeramobim	0	1	0	0	0	0	0	0	0	0	0	0	0	0	0	0	0	0	0	0	0	0	0	0	0	-39.3315	-5.24455
CE	CE_Salitre	0	1	0	0	0	0	0	0	0	0	0	0	0	0	0	0	0	0	0	0	0	0	0	0	0	-40.3664	-7.2048
CE	CE_São Gonçalo do Amarante	0	1	0	0	0	0	0	0	0	0	0	0	0	0	0	0	0	0	0	0	0	0	0	0	0	-39.0605	-3.60055
DF	DF_Brasília	1	5	0	0	0	0	0	0	0	1	0	0	0	1	0	0	1	0	0	0	0	0	0	0	0	-47.7969	-15.7812
ES	ES_Afonso Cláudio	0	2	0	0	0	0	0	0	0	0	0	0	0	0	0	0	0	0	0	0	0	0	0	0	0	-41.1265	-20.0894
ES	ES_Alegre	0	2	0	0	0	0	0	0	0	0	0	0	0	0	0	0	0	0	0	0	0	0	0	0	0	-41.5149	-20.7195
ES	ES_Alfredo Chaves	0	1	0	0	0	0	0	0	0	0	0	0	0	0	0	0	0	0	0	0	0	0	0	0	0	-40.8271	-20.5639
ES	ES_Anchieta	1	6	0	0	2	0	0	0	0	0	0	0	0	0	0	0	0	0	0	1	0	1	1	0	0	-40.6863	-20.7187
ES	ES_Aracruz	1	4	0	1	1	0	0	0	0	0	0	0	0	0	0	0	0	0	0	0	0	0	0	0	0	-40.1761	-19.7656
ES	ES_Cariacica	1	2	0	0	1	0	0	0	0	0	0	0	0	0	0	0	0	0	0	0	0	0	1	0	0	-40.442	-20.2907
ES	ES_Castelo	0	2	0	0	0	0	0	0	1	0	0	0	0	0	0	0	0	0	1	0	0	0	0	0	0	-41.204	-20.5517
ES	ES_Conceição da Barra	0	1	0	0	0	0	0	0	0	0	0	0	0	0	0	0	0	0	0	0	0	0	0	0	0	-39.8334	-18.4451
ES	ES_Domingos Martins	0	3	0	0	0	0	0	0	0	0	0	0	0	0	0	0	0	0	0	0	0	0	0	0	0	-40.849	-20.3078
ES	ES_Fundão	0	1	0	0	0	0	0	1	0	0	0	0	0	0	0	0	0	0	0	0	0	0	0	0	0	-40.3568	-19.9683
ES	ES_Guarapari	1	8	0	1	2	0	0	0	0	0	0	0	0	0	0	0	0	0	0	0	0	0	0	0	0	-40.5461	-20.5851
ES	ES_Irupi	0	1	0	0	0	0	0	0	0	0	0	0	0	0	0	0	0	0	0	0	0	0	0	0	0	-41.6368	-20.3312
ES	ES_Itapemirim	1	3	0	1	1	0	0	0	0	0	0	0	0	0	0	0	0	0	0	0	0	0	0	0	0	-40.9447	-20.9658
ES	ES_Jerônimo Monteiro	0	1	0	0	0	0	0	0	0	0	0	0	0	0	0	0	0	0	0	0	0	0	0	0	0	-41.3922	-20.8046
ES	ES_Linhares	1	8	0	1	4	0	0	0	0	0	0	0	0	0	0	0	0	0	0	0	0	0	0	0	0	-40.0294	-19.3827
ES	ES_Marataízes	1	5	0	0	2	1	0	0	0	0	0	0	0	0	0	0	0	0	1	0	0	0	0	0	0	-40.8936	-21.1001
ES	ES_Mimoso do Sul	0	1	0	0	0	0	0	0	0	0	0	0	0	0	0	0	0	0	0	0	0	0	0	0	0	-41.3768	-21.0886
ES	ES_Nova Venécia	1	2	0	0	0	1	0	0	0	0	0	0	0	0	0	0	0	0	0	0	0	0	0	0	0	-40.5224	-18.6984
ES	ES_Pancas	0	1	0	0	0	0	0	0	0	0	0	0	0	0	0	0	0	0	0	0	0	0	0	0	0	-40.8178	-19.1468
ES	ES_Piúma	1	4	0	2	0	1	0	0	0	0	0	0	0	0	0	0	0	0	0	0	0	0	0	0	0	-40.7724	-20.8378
ES	ES_Santa Maria de Jetibá	0	1	0	0	0	0	0	0	0	0	0	0	0	0	0	0	0	0	0	0	0	0	0	0	0	-40.8064	-20.0851
ES	ES_Santa Teresa	0	2	0	0	0	0	0	0	0	0	0	0	0	0	0	0	0	0	0	0	1	0	0	0	0	-40.6349	-19.8792
ES	ES_São Gabriel da Palha	0	2	0	0	0	0	0	0	0	0	0	0	0	0	0	0	0	0	0	0	0	0	0	0	0	-40.5085	-18.9527
ES	ES_São Mateus	1	1	0	0	0	0	0	0	0	0	0	0	0	1	0	0	0	0	0	0	0	0	0	0	0	-40.0203	-18.7496
ES	ES_Serra	1	7	0	0	1	0	0	0	1	0	0	0	0	0	0	0	0	0	0	0	0	0	0	0	0	-40.3016	-20.1281
ES	ES_Vargem Alta	0	1	0	0	0	0	0	0	0	0	0	0	0	0	0	0	0	0	0	0	0	0	0	0	0	-41.0049	-20.6471
ES	ES_Venda Nova do Imigrante	0	1	0	0	0	0	0	0	0	0	0	0	0	0	0	0	0	0	0	0	0	0	0	0	0	-41.1402	-20.3704
ES	ES_Vila Velha	1	17	1	0	3	1	0	0	0	0	0	0	0	0	0	0	0	1	2	1	1	0	2	0	0	-40.3783	-20.4341
ES	ES_Vitória	1	10	0	0	7	1	0	0	0	0	0	0	0	0	0	0	0	0	0	0	0	0	0	0	0	-39.088	-20.304
GO	GO_Barro Alto	0	1	0	0	0	0	0	0	0	0	0	0	0	0	0	0	0	0	0	0	0	0	0	0	0	-48.8796	-14.9079
GO	GO_Buriti Alegre	0	1	0	0	0	0	0	0	0	0	0	0	0	0	0	0	0	0	0	0	0	0	0	0	0	-49.0077	-18.1257
GO	GO_Cachoeira Dourada	0	1	0	0	0	0	0	0	0	0	0	0	0	0	0	0	1	0	0	0	0	0	0	0	0	-49.6229	-18.4902
GO	GO_Goiânia	0	2	0	0	0	0	0	0	0	0	1	0	0	0	0	0	0	0	0	0	0	0	0	0	0	-49.2738	-16.6436
GO	GO_Luziânia	0	1	0	0	0	0	0	0	0	0	0	0	0	0	0	0	0	0	0	0	0	0	0	0	0	-47.9916	-16.4818
GO	GO_Montes Claros de Goiás	0	1	0	0	0	0	0	0	0	0	0	0	0	0	0	0	0	0	0	0	0	0	0	0	0	-51.5799	-15.9145
GO	GO_Nova Aurora	0	1	0	0	0	0	0	0	0	0	0	0	0	0	0	0	0	0	0	0	0	0	0	0	0	-48.2965	-18.1003
GO	GO_Piranhas	0	1	0	0	0	0	0	0	0	0	0	0	0	0	0	0	0	0	0	0	0	0	0	0	0	-51.8421	-16.414
GO	GO_Santo Antônio da Barra	1	1	0	0	0	0	0	0	0	0	0	0	0	0	0	0	0	0	0	0	0	0	0	0	0	-50.6309	-17.5254
GO	GO_Santo Antônio do Descoberto	0	1	0	0	0	0	0	0	0	0	0	0	0	0	0	0	0	0	0	0	0	0	0	0	0	-48.2822	-16.0861
MA	MA_Balsas	0	1	0	0	0	0	0	0	0	0	0	0	0	0	0	0	0	0	0	0	0	0	0	0	0	-46.3428	-8.23765
MA	MA_Colinas	0	1	0	0	0	0	0	0	0	0	0	0	0	0	0	0	0	0	0	0	0	0	0	0	0	-44.1814	-6.05572
MA	MA_Raposa	0	1	0	0	0	0	0	0	0	0	0	0	0	0	0	0	0	0	0	0	0	0	0	0	0	-44.0897	-2.43759
MA	MA_São José de Ribamar	0	1	0	0	0	0	0	0	0	0	0	0	0	0	0	0	0	0	0	0	0	0	0	0	0	-44.1305	-2.57426
MA	MA_São Luís	0	2	0	0	0	0	0	0	0	0	0	0	0	0	0	0	0	0	0	0	0	0	0	0	0	-44.2809	-2.63369
MA	MA_Vitorino Freire	0	1	0	0	0	0	0	0	0	0	0	0	0	0	0	0	0	0	0	0	0	0	0	0	0	-45.3125	-4.24373
MG	MG_Alterosa	0	1	0	0	0	0	0	0	0	0	0	0	0	0	0	0	0	0	0	0	0	0	0	0	0	-46.1536	-21.2252
MG	MG_Araxá	0	1	0	0	0	0	0	0	0	0	0	0	0	0	0	0	0	0	0	0	0	0	0	0	0	-46.9721	-19.6364
MG	MG_Arcos	0	1	0	0	0	0	1	0	0	0	0	0	0	0	0	0	0	0	0	0	0	0	0	0	0	-45.5472	-20.2597
MG	MG_Bambuí	0	2	0	0	0	0	0	0	0	0	0	0	0	0	0	0	1	0	0	0	0	0	0	0	0	-45.9989	-20.111
MG	MG_Belo Horizonte	0	18	0	0	0	0	0	0	0	0	1	0	0	0	0	0	7	0	0	0	0	0	0	1	0	-43.96	-19.9027
MG	MG_Betim	0	1	0	0	0	0	0	0	0	0	0	0	0	0	0	0	1	0	0	0	0	0	0	0	0	-44.1992	-19.9475
MG	MG_Bom Despacho	0	2	0	0	0	0	0	0	0	0	0	0	0	0	0	0	0	0	0	0	0	0	0	0	0	-45.2861	-19.6845
MG	MG_Brumadinho	0	1	0	0	0	0	0	0	0	0	0	0	0	0	0	0	0	0	0	0	0	0	0	0	0	-44.1227	-20.1778
MG	MG_Caetanópolis	0	1	0	0	0	0	0	0	0	0	0	0	0	0	0	0	0	0	0	0	0	0	0	0	0	-44.4034	-19.3425
MG	MG_Caraí	0	1	0	0	0	0	0	0	0	0	0	0	0	0	0	0	0	0	0	0	0	0	0	0	0	-41.5835	-17.1736
MG	MG_Carmo do Cajuru	0	1	0	0	0	0	0	0	0	0	0	0	0	0	0	0	0	0	0	0	0	0	0	0	0	-44.7011	-20.1965
MG	MG_Conceição da Aparecida	0	1	0	0	0	0	0	0	0	0	0	0	0	0	0	0	0	0	0	0	0	0	0	0	0	-46.2259	-21.097
MG	MG_Conceição das Alagoas	0	2	0	0	0	0	0	0	0	0	0	0	0	0	0	0	1	0	0	0	0	0	0	0	0	-48.3615	-19.9598
MG	MG_Conceição do Pará	0	1	0	0	0	0	0	0	0	0	0	0	0	0	0	0	0	0	0	0	0	0	0	0	0	-44.8717	-19.7857
MG	MG_Congonhal	0	1	0	0	0	0	0	0	0	0	0	0	0	0	0	0	0	0	0	0	0	0	0	0	0	-46.0414	-22.1434
MG	MG_Coromandel	0	1	0	0	0	0	0	0	0	0	0	0	0	0	0	0	0	0	0	0	0	0	0	0	0	-47.1368	-18.4131
MG	MG_Coronel Murta	0	1	0	0	0	0	0	0	0	0	0	0	0	0	0	0	0	0	0	0	0	0	0	0	0	-42.1763	-16.5913
MG	MG_Divinópolis	0	1	0	0	0	0	0	0	0	0	0	0	0	0	0	0	0	0	0	0	0	0	0	0	0	-44.9307	-20.1237
MG	MG_Florestal	0	1	0	0	0	0	0	0	0	0	0	0	0	0	0	0	0	0	0	0	0	0	0	0	0	-44.4421	-19.8685
MG	MG_Ibiá	0	1	0	0	0	0	0	0	0	0	0	0	0	0	0	0	0	0	0	0	0	0	0	0	0	-46.5958	-19.5579
MG	MG_Igarapé	0	1	0	0	0	0	0	0	0	0	0	0	0	0	0	0	0	0	0	0	0	0	0	0	0	-44.322	-20.0594
MG	MG_Itamarandiba	0	1	0	0	0	0	0	0	0	0	0	0	0	0	0	0	0	0	0	0	0	0	0	0	0	-42.877	-17.8565
MG	MG_Itatiaiuçu	0	1	0	0	0	0	0	0	0	0	0	0	0	0	0	0	0	0	0	0	0	0	0	0	0	-44.4531	-20.2094
MG	MG_Itaúna	0	1	0	0	0	0	0	0	0	0	0	0	0	0	0	0	0	0	0	0	0	0	0	0	0	-44.5889	-20.0781
MG	MG_Jaboticatubas	0	1	0	0	0	0	0	0	0	0	0	0	0	0	0	0	0	0	0	0	0	0	0	0	0	-43.7182	-19.4408
MG	MG_Jequitibá	0	1	0	0	0	0	0	0	0	0	0	0	0	0	0	0	0	0	0	0	0	0	0	0	0	-44.0012	-19.2116
MG	MG_Juiz de Fora	0	4	0	0	0	0	0	0	0	0	0	0	0	0	0	0	1	0	0	0	0	0	0	0	0	-43.4647	-21.7455
MG	MG_Juruaia	0	1	0	0	0	0	0	0	0	0	0	0	0	0	0	0	0	0	0	0	0	0	0	0	0	-46.5265	-21.2208
MG	MG_Lagoa da Prata	0	2	0	0	0	0	0	0	0	0	0	0	0	0	0	0	0	0	0	0	0	0	0	0	0	-45.494	-20.011
MG	MG_Limeira do Oeste	0	1	0	0	0	0	0	0	0	0	0	0	0	0	0	0	0	0	0	0	0	0	0	0	0	-50.6476	-19.4074
MG	MG_Mateus Leme	1	2	0	0	0	0	0	0	0	0	1	0	0	0	0	0	0	0	0	0	0	0	0	0	0	-44.4374	-20.0275
MG	MG_Matozinhos	0	1	0	0	0	0	0	0	0	0	0	0	0	0	0	0	0	0	0	0	0	0	0	0	0	-44.0515	-19.5238
MG	MG_Moema	0	1	0	0	0	0	0	0	0	0	0	0	0	0	0	0	0	0	0	0	0	0	0	0	0	-45.4072	-19.8412
MG	MG_Monte Alegre de Minas	0	1	0	0	0	0	0	0	0	0	0	0	0	0	0	0	0	0	0	0	0	0	0	0	0	-48.8868	-18.8445
MG	MG_Muzambinho	0	1	0	0	0	0	0	0	0	0	0	0	0	0	0	0	0	0	0	0	0	0	0	0	0	-46.5165	-21.3556
MG	MG_Novo Cruzeiro	0	1	0	0	0	0	0	0	0	0	0	0	0	0	0	0	0	0	0	0	0	0	0	0	0	-41.9552	-17.3708
MG	MG_Onça de Pitangui	0	1	0	0	0	0	0	0	0	0	0	0	0	0	0	0	0	0	0	0	0	0	0	0	0	-44.7355	-19.7082
MG	MG_Ouro Branco	0	1	0	0	0	0	0	0	0	0	0	0	0	0	0	0	0	0	0	0	0	0	0	0	0	-43.6753	-20.5247
MG	MG_Ouro Fino	0	1	0	0	0	0	0	0	0	0	0	0	0	0	0	0	0	0	0	0	0	0	0	0	0	-46.384	-22.2548
MG	MG_Pará de Minas	0	2	0	0	0	0	0	1	0	0	0	0	0	0	0	0	0	0	0	0	0	0	0	0	0	-44.6079	-19.8343
MG	MG_Patos de Minas	0	1	0	0	0	0	0	1	0	0	0	0	0	0	0	0	0	0	0	0	0	0	0	0	0	-46.5077	-18.597
MG	MG_Patrocínio	0	1	0	0	0	0	0	0	0	0	0	0	0	0	0	0	0	0	0	0	0	0	0	0	0	-47.0513	-18.9705
MG	MG_Pedro Leopoldo	0	2	0	0	0	0	0	0	0	0	0	0	0	0	0	0	0	0	0	0	0	0	0	0	0	-44.0527	-19.6399
MG	MG_Ribeirão das Neves	0	1	0	0	0	0	0	0	0	0	0	0	0	0	0	0	0	0	0	0	0	0	0	0	0	-44.0719	-19.7795
MG	MG_Sabará	0	1	0	0	0	0	0	0	0	0	0	0	0	0	0	0	0	0	0	0	0	0	0	0	0	-43.7792	-19.8513
MG	MG_Sacramento	0	3	0	0	0	0	0	1	0	0	0	0	0	0	0	0	0	0	0	0	0	0	0	0	0	-47.2664	-19.9045
MG	MG_Santa Maria do Salto	0	1	0	0	0	0	0	0	0	0	0	0	0	0	0	0	0	0	0	0	0	0	0	0	0	-40.1164	-16.3073
MG	MG_Santo Antônio do Monte	0	1	0	0	0	0	0	0	0	0	0	0	0	0	0	0	1	0	0	0	0	0	0	0	0	-45.2923	-20.083
MG	MG_São Joaquim de Bicas	0	1	0	0	0	0	0	0	0	0	0	0	0	0	0	0	0	0	0	0	0	0	0	0	0	-44.249	-20.0709
MG	MG_São Pedro do Suaçuí	0	1	0	0	0	0	0	0	0	0	0	0	0	0	0	0	0	0	0	0	0	0	0	0	0	-42.5926	-18.3479
MG	MG_São Pedro dos Ferros	0	1	0	0	0	0	0	0	0	0	0	0	0	0	0	0	0	0	0	0	0	0	0	0	0	-42.5698	-20.0542
MG	MG_São Roque de Minas	0	2	0	0	0	0	0	0	0	0	0	0	0	0	0	0	0	0	0	0	0	0	0	0	0	-46.5135	-20.187
MG	MG_Simão Pereira	0	1	0	0	0	0	0	0	0	0	0	0	0	0	0	0	0	0	0	0	0	0	0	0	0	-43.293	-21.9642
MG	MG_Uberaba	0	1	0	0	0	0	0	0	0	0	0	0	0	0	0	0	0	0	0	0	0	0	0	0	0	-47.9772	-19.5809
MG	MG_Uberlândia	0	6	0	0	0	0	0	0	0	0	0	0	0	0	0	0	0	0	0	0	0	0	0	0	0	-48.3317	-19.0278
MS	MS_Amambai	0	4	0	0	0	0	0	0	0	0	0	0	0	0	0	0	0	0	0	0	0	0	0	0	0	-54.9682	-23.1578
MS	MS_Anastácio	0	2	0	0	0	0	0	0	0	0	0	0	0	0	0	0	0	0	0	0	0	0	0	0	0	-55.7721	-20.6962
MS	MS_Anaurilândia	0	1	0	0	0	0	0	0	0	0	0	0	0	0	0	0	0	0	0	0	0	0	0	0	0	-52.8048	-22.1115
MS	MS_Angélica	0	2	0	0	0	0	0	0	0	0	0	0	0	0	0	0	0	0	0	0	0	0	0	0	0	-53.8658	-22.0624
MS	MS_Antônio João	0	1	0	0	0	0	0	0	0	0	0	0	0	0	0	0	0	0	0	0	0	0	0	0	0	-55.9615	-22.2089
MS	MS_Bonito	1	9	0	0	0	0	0	1	0	0	0	0	0	0	0	0	0	0	0	0	0	0	0	0	0	-56.4828	-21.0332
MS	MS_Camapuã	0	1	0	0	0	0	0	0	0	0	0	0	0	0	0	0	0	0	0	0	0	0	0	0	0	-53.8695	-19.3419
MS	MS_Campo Grande	0	5	0	0	0	0	0	0	0	0	0	0	0	0	0	0	0	0	0	0	0	0	0	0	0	-54.2495	-20.9136
MS	MS_Corumbá	0	2	0	0	0	0	0	0	0	0	0	0	0	0	0	0	0	0	0	0	0	0	0	0	0	-56.7223	-18.7224
MS	MS_Costa Rica	0	2	0	0	0	0	0	0	0	0	0	0	0	0	0	0	0	0	0	0	0	0	0	0	0	-53.2031	-18.5188
MS	MS_Coxim	0	2	0	0	0	0	0	2	0	0	0	0	0	0	0	0	0	0	0	0	0	0	0	0	0	-54.6741	-18.2809
MS	MS_Dourados	0	1	0	0	0	0	0	0	0	0	0	0	0	0	0	0	0	0	0	0	0	0	0	0	0	-54.8389	-22.1449
MS	MS_Figueirão	0	1	0	0	0	0	0	0	0	0	0	0	0	0	0	0	0	0	0	0	0	0	0	0	0	-53.8624	-18.7444
MS	MS_Inocência	0	1	0	0	0	0	0	0	0	0	0	0	0	0	0	0	0	0	0	0	0	0	0	0	0	-52.0218	-19.6576
MS	MS_Itaquiraí	0	1	0	0	0	0	0	0	0	0	0	0	0	0	0	0	0	0	0	0	0	0	0	0	0	-54.1192	-23.3416
MS	MS_Jaraguari	0	1	0	0	0	0	0	0	0	0	0	0	0	0	0	0	0	0	0	0	0	0	0	0	0	-54.3483	-20.2273
MS	MS_Jardim	0	1	0	0	0	0	0	0	0	0	0	0	0	0	0	0	0	0	0	0	0	0	0	0	0	-56.3535	-21.5821
MS	MS_Jutí	0	2	0	0	0	0	0	0	0	0	0	0	0	0	0	0	0	0	0	0	0	0	0	0	0	-54.4889	-22.7763
MS	MS_Miranda	0	1	0	0	0	0	0	0	0	0	0	0	0	0	0	0	0	0	0	0	0	0	0	0	0	-56.5962	-20.1212
MS	MS_Mundo Novo	0	1	0	0	0	0	0	0	0	0	0	0	0	0	0	0	0	0	0	0	0	0	0	0	0	-54.2742	-23.9427
MS	MS_Paraíso das Águas	0	2	0	0	0	0	0	0	0	0	0	0	0	0	0	0	0	0	0	0	0	0	0	0	0	-53.1303	-19.2282
MS	MS_Paranaíba	0	1	0	0	0	0	0	0	0	0	0	0	0	0	0	0	0	0	0	0	0	0	0	0	0	-51.3928	-19.5302
MS	MS_Ponta Porã	0	2	0	0	0	0	0	1	0	0	0	0	0	0	0	0	0	0	0	0	0	0	0	0	0	-55.5835	-22.2023
MS	MS_Ribas do Rio Pardo	0	1	0	0	0	0	0	0	0	0	0	0	0	0	0	0	0	0	0	0	0	0	0	0	0	-53.5442	-20.5966
MS	MS_Rio Verde de Mato Grosso	0	3	0	0	0	0	0	0	0	0	0	0	0	0	0	0	0	0	0	0	0	0	0	0	0	-55.0428	-18.8136
MS	MS_Santa Rita do Pardo	0	1	0	0	0	0	0	0	0	0	0	0	0	0	0	0	0	0	0	0	0	0	0	0	0	-52.7745	-21.3191
MS	MS_Sete Quedas	0	1	0	0	0	0	0	0	0	0	0	0	0	0	0	0	0	0	0	0	0	0	0	0	0	-55.0279	-23.8806
MS	MS_Sidrolândia	0	2	0	0	0	0	0	0	0	0	0	0	0	0	0	0	0	0	0	0	0	0	0	0	0	-54.9421	-21.0939
MS	MS_Tacuru	0	1	0	0	0	0	0	0	0	0	0	0	0	0	0	0	0	0	0	0	0	0	0	0	0	-54.9904	-23.6493
MS	MS_Terenos	0	1	0	0	0	0	0	0	0	0	0	0	0	0	0	0	0	0	0	0	0	0	0	0	0	-55.0241	-20.4474
MT	MT_Acorizal	0	3	0	0	0	0	0	0	0	0	0	0	0	0	0	0	0	0	0	0	0	0	0	0	0	-56.318	-15.1773
MT	MT_Água Boa	0	4	0	0	0	0	0	0	0	0	0	0	0	0	0	0	0	0	0	0	0	0	0	0	0	-52.5003	-13.9776
MT	MT_Alta Floresta	0	1	0	0	0	0	0	0	0	0	0	0	0	0	0	0	0	0	0	0	0	0	0	0	0	-56.3677	-10.0558
MT	MT_Araguaiana	0	1	0	0	0	0	0	0	0	0	0	0	0	0	0	0	0	0	0	0	0	0	0	0	0	-51.8067	-15.1303
MT	MT_Barão de Melgaço	0	1	0	0	0	0	0	0	0	0	0	0	0	0	0	0	0	0	0	0	0	0	0	0	0	-56.0295	-16.8104
MT	MT_Barra do Bugres	0	1	0	0	0	0	0	0	0	0	0	0	0	0	0	0	0	0	0	0	0	0	0	0	0	-57.5596	-15.0678
MT	MT_Barra do Garças	0	2	0	0	0	0	0	0	0	0	0	0	0	0	0	0	0	0	0	0	0	0	0	0	0	-52.4427	-15.3631
MT	MT_Brasnorte	0	1	0	0	0	0	0	0	0	0	0	0	0	0	0	0	0	0	0	0	0	0	0	0	0	-57.9988	-12.4231
MT	MT_Cáceres	0	3	0	0	0	0	0	0	0	0	0	0	0	0	0	0	0	0	0	0	0	0	0	0	0	-57.8335	-16.5375
MT	MT_Campinápolis	1	2	0	0	0	0	0	0	0	0	0	0	0	0	0	0	0	0	0	0	0	0	0	0	0	-53.1284	-14.3746
MT	MT_Canarana	0	3	0	0	0	0	0	0	0	0	0	0	0	0	0	0	0	0	0	0	0	0	0	0	0	-52.3989	-13.3298
MT	MT_Confresa	0	1	0	0	0	0	0	0	0	0	0	0	0	0	0	0	0	0	0	0	0	0	0	0	0	-51.6986	-10.4042
MT	MT_Cotriguaçu	0	1	0	0	0	0	0	0	0	0	0	0	0	0	0	0	0	0	0	0	0	0	0	0	0	-58.6752	-9.53785
MT	MT_Cuiabá	0	1	0	0	0	0	0	0	0	0	0	0	0	0	0	0	0	0	0	0	0	0	0	0	0	-55.8182	-15.5928
MT	MT_Curvelândia	0	1	0	0	0	0	0	0	0	0	0	0	0	0	0	0	0	0	0	0	0	0	0	0	0	-57.8764	-15.6171
MT	MT_Denise	0	1	0	0	0	0	0	0	0	0	0	0	0	0	0	0	0	0	0	0	0	0	0	0	0	-56.9616	-14.7301
MT	MT_Dom Aquino	0	1	0	0	0	0	0	0	0	0	0	0	0	0	0	0	0	0	0	0	0	0	0	0	0	-54.7765	-15.6563
MT	MT_General Carneiro	0	1	0	0	0	0	0	0	0	0	0	0	0	0	0	0	0	0	0	0	0	0	0	0	0	-53.3428	-15.5201
MT	MT_Glória D'Oeste	0	1	0	0	0	0	0	0	0	0	0	0	0	0	0	0	0	0	0	0	0	0	0	0	0	-58.3253	-15.8392
MT	MT_Guarantã do Norte	0	1	0	0	0	0	0	0	0	0	0	0	0	0	0	0	0	0	0	0	0	0	0	0	0	-54.6211	-9.77627
MT	MT_Itaúba	0	1	0	0	0	0	0	0	0	0	0	0	0	0	0	0	0	0	0	0	0	0	0	0	0	-55.5898	-11.111
MT	MT_Jangada	0	2	0	0	0	0	0	0	0	0	0	0	0	0	0	0	0	0	0	0	0	0	0	0	0	-56.5727	-15.3378
MT	MT_Juruena	0	2	0	0	0	0	0	0	0	0	0	0	0	0	0	0	0	0	0	0	0	0	0	0	0	-58.6248	-10.3975
MT	MT_Lucas do Rio Verde	0	3	0	0	0	0	0	0	0	0	0	0	0	0	0	0	0	0	0	0	0	0	0	0	0	-56.1675	-13.0373
MT	MT_Luciara	0	1	0	0	0	0	0	0	0	0	0	0	0	0	0	0	0	0	0	0	0	0	0	0	0	-50.9458	-11.0147
MT	MT_Marcelândia	0	1	0	0	0	0	0	0	0	0	0	0	0	0	0	0	0	0	0	0	0	0	0	0	0	-54.0534	-10.8863
MT	MT_Mirassol D'Oeste	0	3	0	0	0	0	0	0	0	0	0	0	0	0	0	0	0	0	0	0	0	0	0	0	0	-58.055	-15.6542
MT	MT_Nobres	0	2	0	0	0	0	0	0	0	0	0	0	0	0	0	0	0	0	0	0	0	0	0	0	0	-55.8125	-14.377
MT	MT_Nossa Senhora do Livramento	0	1	0	0	0	0	0	0	0	0	0	0	0	0	0	0	0	0	0	0	0	0	0	0	0	-56.4912	-15.8485
MT	MT_Nova Brasilândia	0	1	0	0	0	0	0	0	0	0	0	0	0	0	0	0	0	0	0	0	0	0	0	0	0	-55.0508	-14.7844
MT	MT_Nova Mutum	0	1	0	0	0	0	0	0	0	0	0	0	0	0	0	0	0	0	0	0	0	0	0	0	0	-56.1061	-13.6296
MT	MT_Nova Ubiratã	0	1	0	0	0	0	0	0	0	0	0	0	0	0	0	0	0	0	0	0	0	0	0	0	0	-54.7164	-12.7925
MT	MT_Peixoto de Azevedo	0	1	0	0	0	0	0	0	0	0	0	0	0	0	0	0	0	0	0	0	0	0	0	0	0	-53.5939	-10.1495
MT	MT_Pontal do Araguaia	0	1	0	0	0	0	0	0	0	0	0	0	0	0	0	0	0	0	0	0	0	0	0	0	0	-52.7214	-15.932
MT	MT_Porto Esperidião	0	1	0	0	0	0	0	0	0	0	0	0	0	0	0	0	0	0	0	0	0	0	0	0	0	-58.9824	-15.9567
MT	MT_Querência	0	2	0	0	0	0	0	0	0	0	0	0	0	0	0	0	0	0	0	0	0	0	0	0	0	-52.7434	-12.1587
MT	MT_Ribeirãozinho	0	1	0	0	0	0	0	0	0	0	0	0	0	0	0	0	0	0	0	0	0	0	0	0	0	-52.7598	-16.494
MT	MT_Santa Cruz do Xingu	0	1	0	0	0	0	0	0	0	0	0	0	0	0	0	0	0	0	0	0	0	0	0	0	0	-52.5415	-10.0645
MT	MT_São José dos Quatro Marcos	0	1	0	0	0	0	0	0	0	0	0	0	0	0	0	0	0	0	0	0	0	0	0	0	0	-58.2971	-15.5666
MT	MT_Sinop	0	3	0	0	0	0	0	0	0	1	0	0	0	0	0	0	0	0	0	0	0	0	0	0	0	-55.5015	-11.7109
MT	MT_Tangará da Serra	0	2	0	0	0	0	0	0	0	0	0	0	0	0	0	0	0	0	0	0	0	0	0	0	0	-58.2915	-14.4306
MT	MT_Tapurah	0	2	0	0	0	0	0	1	0	0	0	0	0	0	0	0	0	0	0	0	0	0	0	0	0	-56.5318	-12.568
MT	MT_Tesouro	0	1	0	0	0	0	0	0	0	0	0	0	0	0	0	0	0	0	0	0	0	0	0	0	0	-53.4564	-15.9066
MT	MT_Vila Bela da Santíssima Trindade	0	2	0	0	0	0	0	0	0	0	0	0	0	0	0	0	0	0	0	0	0	0	0	0	0	-59.9908	-15.1906
PA	PA_Abel Figueiredo	0	1	0	0	0	0	0	0	0	0	0	0	0	0	0	0	0	0	0	0	0	0	0	0	0	-48.4246	-4.95732
PA	PA_Belém	0	3	0	0	0	0	0	0	0	0	0	0	0	0	0	0	1	0	0	0	0	0	0	0	0	-48.4599	-1.24072
PA	PA_Benevides	0	1	0	0	0	0	0	0	0	0	0	0	0	0	0	0	0	0	0	0	0	0	0	0	0	-48.2756	-1.33962
PA	PA_Castanhal	0	6	0	0	0	0	0	0	0	0	0	0	0	0	0	0	0	0	0	0	1	0	0	0	0	-47.877	-1.26851
PA	PA_Curuçá	0	1	0	0	0	0	0	0	0	0	0	0	0	0	0	0	0	0	0	0	0	0	0	0	0	-47.8639	-0.742743
PA	PA_Eldorado do Carajás	0	6	0	0	0	0	0	0	0	0	0	0	0	0	0	0	0	0	0	0	0	0	0	0	0	-49.2454	-6.06965
PA	PA_Inhangapi	0	2	0	0	0	0	0	0	0	0	0	0	0	0	0	0	0	0	0	0	0	0	0	0	0	-47.9227	-1.46468
PA	PA_Itaituba	0	2	0	0	0	0	0	0	0	0	0	0	0	0	0	0	0	0	0	0	0	0	0	0	0	-56.4967	-5.87114
PA	PA_Marabá	0	1	0	0	0	0	0	0	0	0	0	0	0	0	0	0	0	0	0	0	0	0	0	0	0	-50.017	-5.62981
PA	PA_Marapanim	0	1	0	0	0	0	0	0	0	0	0	0	0	0	0	0	0	0	0	0	0	0	0	0	0	-47.7098	-0.837413
PA	PA_Mojuí dos Campos	0	1	0	0	0	0	0	0	0	0	0	0	0	0	0	0	0	0	0	0	0	0	0	0	0	-54.5752	-3.07044
PA	PA_Parauapebas	0	1	0	0	0	0	0	0	0	0	0	0	0	0	0	0	0	0	0	0	0	0	0	0	0	-50.4898	-6.15174
PA	PA_Porto de Moz	0	1	0	0	0	0	0	1	0	0	0	0	0	0	0	0	0	0	0	0	0	0	0	0	0	-52.5477	-2.18461
PA	PA_Rurópolis	0	1	0	0	0	0	0	0	0	0	0	0	0	0	0	0	0	0	0	0	0	0	0	0	0	-55.2107	-4.24104
PA	PA_Santa Izabel do Pará	0	3	0	0	0	0	0	1	0	0	0	0	0	0	0	0	0	0	0	0	0	0	0	0	0	-48.1293	-1.36521
PA	PA_Santarém	0	3	0	0	0	0	0	0	0	0	0	0	0	0	0	0	0	0	0	0	0	0	0	0	0	-55.2384	-2.67931
PA	PA_Santo Antônio do Tauá	0	1	0	0	0	0	0	0	0	0	0	0	0	0	0	0	0	0	0	0	0	0	0	0	0	-48.1828	-1.09326
PA	PA_São Domingos do Capim	0	2	0	0	0	0	0	0	0	0	0	0	0	0	0	0	0	0	0	0	0	0	0	0	0	-47.7715	-1.88257
PA	PA_Soure	0	1	0	1	0	0	0	0	0	0	0	0	0	0	0	0	0	0	0	0	0	0	0	0	0	-48.6978	-0.447918
PB	PB_Cabedelo	0	1	0	0	0	0	0	0	0	0	0	0	0	0	0	1	0	0	0	0	0	0	0	0	0	-34.8476	-7.02774
PE	PE_Afrânio	0	1	0	0	0	0	0	0	0	0	0	0	0	0	0	0	0	0	0	0	0	0	0	0	1	-41.0054	-8.61893
PE	PE_Belo Jardim	0	1	0	0	0	0	0	0	0	0	0	0	0	0	0	0	0	0	0	0	0	0	0	0	0	-36.4051	-8.25893
PE	PE_Cabo de Santo Agostinho	0	1	0	0	0	0	0	0	0	0	0	0	0	0	0	0	0	0	0	0	0	0	0	0	0	-35.0859	-8.26922
PE	PE_Dormentes	0	1	0	0	0	0	0	0	0	0	0	0	0	0	0	0	0	0	0	0	0	0	0	0	1	-40.6201	-8.49616
PE	PE_Fernando de Noronha	0	3	0	0	0	0	0	0	0	0	0	0	0	0	0	0	0	0	0	0	0	0	0	0	0	-32.4241	-3.85434
PE	PE_Inajá	0	1	0	0	0	0	0	0	0	0	0	0	0	0	0	0	0	0	0	0	0	0	0	0	0	-37.8393	-8.80347
PE	PE_Ipojuca	0	1	0	0	0	0	0	0	0	0	0	0	0	0	0	0	0	0	0	0	0	0	0	0	0	-35.0889	-8.43718
PE	PE_Manari	0	1	0	0	0	0	0	0	0	0	0	0	0	0	0	0	0	0	0	0	0	0	0	0	0	-37.541	-8.88934
PE	PE_Olinda	0	1	0	0	0	0	0	0	0	0	0	0	0	0	0	0	0	0	0	0	0	0	0	0	0	-34.8664	-7.9931
PE	PE_Orocó	0	1	0	0	0	0	0	0	0	0	0	0	0	0	0	0	0	0	0	0	0	0	0	0	1	-39.5911	-8.47212
PE	PE_Palmeirina	0	1	0	0	0	0	0	0	0	0	0	0	0	0	0	0	0	0	0	0	0	0	0	0	0	-36.2777	-9.01143
PE	PE_Parnamirim	0	1	0	0	0	0	0	0	0	0	0	0	0	0	0	0	0	0	0	0	0	0	0	0	1	-39.77	-8.16003
PE	PE_Recife	0	1	0	0	0	0	0	0	0	0	0	0	0	0	0	0	0	0	0	0	0	0	0	0	0	-34.9331	-8.03934
PE	PE_Santa Maria da Boa Vista	0	1	0	0	0	0	0	0	0	0	0	0	0	0	0	0	0	0	0	0	0	0	0	0	1	-39.9143	-8.62974
PE	PE_Sirinhaém	0	1	0	0	0	0	0	0	0	0	0	0	0	0	0	0	0	0	0	0	0	0	0	0	0	-35.1721	-8.57189
PE	PE_Tamandaré	0	1	0	0	0	0	0	0	0	0	0	0	0	0	0	0	0	0	0	0	0	0	0	0	0	-35.23	-8.74574
PI	PI_Buriti dos Montes	0	1	0	0	0	0	0	0	0	0	0	0	0	0	0	0	0	0	0	0	0	0	0	0	1	-41.1999	-5.1623
PI	PI_Coronel José Dias	0	1	0	0	0	0	0	0	0	0	0	0	0	0	0	0	0	0	0	0	0	0	0	0	1	-42.3342	-8.89732
PI	PI_Esperantina	0	1	0	0	0	0	0	0	0	0	0	0	0	0	0	0	0	0	0	0	0	0	0	0	0	-42.1897	-3.82337
PI	PI_Juazeiro do Piauí	0	1	0	0	0	0	0	0	0	0	0	0	0	0	0	0	0	0	0	0	0	0	0	0	1	-41.5896	-4.95831
PI	PI_Milton Brandão	0	1	0	0	0	0	0	0	0	0	0	0	0	0	0	0	0	0	0	0	0	0	0	0	1	-41.49	-4.69877
PI	PI_Parnaíba	0	1	0	0	0	0	0	0	0	0	0	0	0	0	0	0	0	0	0	0	0	0	0	0	0	-41.7534	-2.95916
PI	PI_Teresina	0	2	0	0	0	0	0	0	0	0	0	0	0	0	0	0	0	0	0	0	0	0	0	0	0	-42.7406	-5.10266
PR	PR_Antonina	1	4	0	0	0	1	0	0	0	0	0	0	0	0	0	0	1	0	1	0	0	0	0	0	0	-48.7209	-25.306
PR	PR_Dois Vizinhos	0	2	0	0	0	0	0	0	0	0	0	0	0	0	0	0	0	0	0	0	0	0	0	0	0	-53.0754	-25.7502
PR	PR_Guaraqueçaba	1	6	1	0	3	0	0	0	0	0	0	0	0	0	0	0	0	1	1	0	0	0	0	0	0	-48.3667	-25.2337
PR	PR_Guaratuba	1	6	0	0	2	1	0	0	0	0	0	0	0	0	0	0	2	0	1	0	0	0	0	0	0	-48.7687	-25.8176
PR	PR_Matinhos	1	5	0	1	1	0	0	0	0	0	0	0	0	0	0	0	0	0	0	0	0	0	1	0	0	-48.5546	-25.7617
PR	PR_Nova Prata do Iguaçu	0	1	0	0	0	0	0	0	0	0	0	0	0	0	0	0	0	0	0	0	0	0	0	0	0	-53.3783	-25.5908
PR	PR_Paranaguá	1	5	0	0	2	1	0	0	0	0	0	0	0	0	0	0	0	0	1	0	0	0	0	0	0	-48.5177	-25.5272
PR	PR_Pontal do Paraná	1	8	0	1	2	1	0	0	0	0	0	0	0	0	0	0	0	0	1	0	0	0	0	0	0	-48.4749	-25.6367
PR	PR_Telêmaco Borba	0	1	0	0	0	0	0	0	0	0	0	0	0	0	0	0	1	0	0	0	0	0	0	0	0	-50.5225	-24.25
RJ	RJ_Angra dos Reis	1	2	0	0	0	1	0	0	0	0	0	0	0	0	0	0	0	0	0	0	0	0	0	0	0	-44.3528	-22.9866
RJ	RJ_Araruama	0	1	0	0	0	0	0	0	0	0	0	0	0	0	0	0	0	0	0	0	0	0	0	0	1	-42.2929	-22.7553
RJ	RJ_Armação dos Búzios	0	3	0	0	1	0	0	0	0	0	0	0	0	0	0	0	0	0	0	1	0	0	1	0	0	-41.9496	-22.7762
RJ	RJ_Arraial do Cabo	0	5	1	0	0	0	0	0	0	0	0	0	0	0	0	1	0	0	0	0	0	2	0	0	0	-42.16	-22.925
RJ	RJ_Barra Mansa	0	1	0	0	0	0	0	0	0	0	0	0	0	0	0	0	0	0	0	0	0	0	0	0	0	-44.1883	-22.5058
RJ	RJ_Cabo Frio	1	5	0	1	2	1	0	0	0	0	0	0	0	0	0	0	0	0	0	0	0	1	0	0	0	-42.057	-22.7118
RJ	RJ_Duque de Caxias	0	1	0	0	0	0	0	0	0	0	0	0	0	0	0	0	0	0	1	0	0	0	0	0	0	-43.2996	-22.6325
RJ	RJ_Japeri	0	1	0	0	0	0	0	0	0	0	0	0	0	0	0	0	0	0	0	0	0	0	0	0	0	-43.6058	-22.6619
RJ	RJ_Macaé	1	6	0	1	2	0	0	0	0	0	0	0	0	0	0	0	0	0	0	0	0	0	0	0	0	-41.9767	-22.2958
RJ	RJ_Mangaratiba	1	7	1	0	0	3	0	0	0	0	0	0	0	0	0	0	0	0	1	0	0	0	1	0	0	-44.038	-22.9541
RJ	RJ_Maricá	1	9	0	0	1	1	0	0	0	0	0	0	0	0	0	0	0	0	0	1	0	2	1	0	0	-42.817	-22.9153
RJ	RJ_Niterói	1	3	0	0	0	1	0	0	0	0	0	0	0	0	0	0	0	0	0	0	0	0	0	0	0	-43.0553	-22.915
RJ	RJ_Parati	1	4	0	0	1	0	0	0	0	0	0	0	0	0	0	0	0	0	0	0	0	1	1	1	0	-44.7062	-23.1483
RJ	RJ_Petrópolis	1	1	0	0	0	1	0	0	0	0	0	0	0	0	0	0	0	0	0	0	0	0	0	0	0	-43.1568	-22.398
RJ	RJ_Piraí	0	1	0	0	0	0	0	0	0	0	0	0	0	0	0	0	0	0	0	0	0	0	0	0	0	-43.9017	-22.6336
RJ	RJ_Queimados	1	1	0	0	0	1	0	0	0	0	0	0	0	0	0	0	0	0	0	0	0	0	0	0	0	-43.5849	-22.7254
RJ	RJ_Quissamã	0	1	0	0	0	0	0	0	0	0	0	0	0	0	0	0	0	0	0	0	0	0	0	0	0	-41.4444	-22.1048
RJ	RJ_Rio das Ostras	1	2	0	1	0	0	0	0	0	0	0	0	0	0	0	0	0	0	0	0	0	1	0	0	0	-41.9465	-22.4542
RJ	RJ_Rio de Janeiro	1	11	0	0	1	2	0	0	0	0	0	0	0	0	0	0	0	0	3	1	0	2	1	0	0	-43.451	-22.9232
RJ	RJ_São Francisco de Itabapoana	1	3	0	2	0	0	0	0	0	0	0	0	0	0	0	0	0	0	0	0	0	0	0	0	0	-41.1352	-21.4176
RJ	RJ_São João da Barra	1	10	1	1	5	1	0	0	0	0	0	0	0	0	0	0	0	0	0	0	0	0	1	0	0	-41.0808	-21.7822
RJ	RJ_Saquarema	1	4	0	0	0	1	0	0	0	0	0	0	0	0	0	0	0	0	0	0	1	2	0	0	0	-42.5188	-22.8781
RJ	RJ_Seropédica	1	1	0	0	1	0	0	0	0	0	0	0	0	0	0	0	0	0	0	0	0	0	0	0	0	-43.6986	-22.7555
RN	RN_Afonso Bezerra	0	1	0	0	0	0	0	0	0	0	0	0	0	0	0	0	0	0	0	0	0	0	0	0	1	-36.5999	-5.47143
RN	RN_Alexandria	0	1	0	0	0	0	0	0	0	0	0	0	0	0	0	0	0	0	0	0	0	0	0	0	0	-37.9892	-6.36449
RN	RN_Baía Formosa	0	2	0	0	0	0	0	0	0	0	0	0	0	0	0	1	0	0	0	0	0	0	0	0	0	-35.0449	-6.43473
RN	RN_Caiçara do Norte	0	1	0	0	0	0	0	0	0	0	0	0	0	0	0	0	0	0	0	0	0	0	0	0	1	-36.0833	-5.19184
RN	RN_Canguaretama	0	1	0	0	0	0	0	0	0	0	0	0	0	0	0	0	0	0	0	0	0	0	0	0	0	-35.1485	-6.39509
RN	RN_Currais Novos	0	1	0	0	0	0	0	0	0	0	0	0	0	0	0	0	0	0	0	0	0	0	0	0	0	-36.4436	-6.22356
RN	RN_Espírito Santo	0	1	0	0	0	0	0	1	0	0	0	0	0	0	0	0	0	0	0	0	0	0	0	0	0	-35.3045	-6.30565
RN	RN_Galinhos	0	1	0	0	0	0	0	0	0	0	0	0	0	0	0	0	0	0	0	0	0	0	0	0	0	-36.208	-5.17572
RN	RN_Goianinha	0	1	0	0	0	0	0	0	0	0	0	0	0	0	0	0	0	0	0	0	0	0	0	0	0	-35.2138	-6.28783
RN	RN_Guamaré	0	1	0	0	0	0	0	0	0	0	0	0	0	0	0	0	0	0	0	0	0	0	0	0	0	-36.3439	-5.17476
RN	RN_Jaçanã	0	1	0	0	0	0	0	0	0	0	0	0	0	0	0	0	0	0	0	0	0	0	0	0	0	-36.2146	-6.41093
RN	RN_Macau	0	2	0	0	0	0	0	0	0	0	0	0	0	0	0	0	0	0	0	0	0	0	0	0	0	-36.5235	-5.19595
RN	RN_Maxaranguape	0	1	0	0	0	0	0	0	0	0	0	0	0	0	0	1	0	0	0	0	0	0	0	0	0	-35.3545	-5.45158
RN	RN_Mossoró	0	1	0	0	0	0	0	0	0	0	0	0	0	0	0	0	0	0	0	0	0	0	0	0	0	-37.3255	-5.17581
RN	RN_Natal	0	1	0	0	0	0	0	1	0	0	0	0	0	0	0	0	0	0	0	0	0	0	0	0	0	-35.2288	-5.80317
RN	RN_Nísia Floresta	0	1	0	0	0	0	0	0	0	0	0	0	0	0	0	1	0	0	0	0	0	0	0	0	0	-35.1732	-6.05492
RN	RN_Parnamirim	0	2	0	0	0	0	0	0	0	0	0	0	0	0	0	1	0	0	0	0	0	0	0	0	0	-35.2301	-5.91433
RN	RN_Taipu	0	1	0	0	0	0	0	0	0	0	0	0	0	0	0	0	0	0	0	0	0	0	0	0	0	-35.5852	-5.5967
RN	RN_Tibau	0	1	0	0	0	0	0	0	0	0	0	0	0	0	0	0	0	0	0	0	0	0	0	0	0	-37.321	-4.88837
RO	RO_Alto Alegre dos Parecis	0	2	0	0	0	0	0	0	0	0	0	0	0	0	0	0	0	0	0	0	0	0	0	0	0	-61.8808	-12.5937
RO	RO_Candeias do Jamari	0	1	0	0	0	0	0	0	0	0	0	0	0	0	0	0	0	0	0	0	0	0	0	0	0	-63.3256	-8.887
RO	RO_Costa MArques	0	1	0	0	0	0	0	0	0	0	0	0	0	0	0	0	0	0	0	0	0	0	0	0	0	-64.0588	-12.1472
RO	RO_Cujubim	0	1	0	0	0	0	0	0	0	0	0	0	0	0	0	0	0	0	0	0	0	0	0	0	0	-62.5653	-9.17109
RO	RO_Jaru	0	1	0	0	0	0	0	1	0	0	0	0	0	0	0	0	0	0	0	0	0	0	0	0	0	-62.5849	-10.5924
RO	RO_Ji-Paraná	0	2	0	0	0	0	0	0	0	0	0	0	0	0	0	0	0	0	0	0	0	0	0	0	0	-61.7573	-10.4622
RO	RO_Theobroma	0	1	0	0	0	0	0	0	0	0	0	0	0	0	0	0	0	0	0	0	0	0	0	0	0	-62.3425	-10.1218
RO	RO_Vale do Paraíso	0	1	0	0	0	0	0	0	0	0	0	0	0	0	0	0	0	0	0	0	0	0	0	0	0	-62.094	-10.3843
RO	RO_Vilhena	0	1	0	0	0	0	0	0	0	0	0	0	0	0	0	0	0	0	0	0	0	0	0	0	0	-60.2486	-12.096
RR	RR_Alto Alegre	0	1	0	0	0	0	0	0	0	0	0	0	0	0	0	0	0	0	0	0	0	0	0	0	0	-62.7407	3.07163
RR	RR_Bonfim	0	1	0	0	0	0	0	0	0	0	0	0	0	0	0	0	0	0	0	0	0	0	0	0	0	-60.1006	2.7876
RR	RR_Iracema	0	1	0	0	0	0	0	0	0	0	0	0	0	0	0	0	0	0	0	0	0	0	0	0	0	-62.4023	2.18195
RR	RR_Mucajaí	0	2	0	0	0	0	0	0	0	0	0	0	0	0	0	0	0	0	0	0	0	0	0	0	0	-61.9968	2.51097
RR	RR_Rorainópolis	0	2	0	0	0	0	0	0	0	0	0	0	0	0	0	0	0	0	0	0	0	0	0	0	0	-61.0112	0.038041
RS	RS_Alecrim	0	1	0	0	0	0	0	0	0	0	0	0	0	0	0	0	0	0	0	0	0	0	0	0	0	-54.7832	-27.6518
RS	RS_Alegrete	0	3	0	0	0	0	0	0	0	0	0	0	0	0	0	0	0	0	0	0	0	0	0	0	0	-55.8358	-29.7639
RS	RS_Anta Gorda	0	3	0	0	0	0	0	0	0	0	0	0	0	0	0	0	0	0	0	0	0	0	0	0	0	-51.9946	-28.9702
RS	RS_Arroio do Meio	0	2	0	0	0	0	0	0	0	0	0	0	0	0	0	0	0	0	0	0	0	0	0	0	0	-51.965	-29.3621
RS	RS_Arroio do Sal	0	1	0	0	0	0	0	0	0	0	0	0	0	0	0	0	0	0	0	0	0	1	0	0	0	-49.8931	-29.5204
RS	RS_Arvorezinha	0	1	0	0	0	0	0	0	0	0	0	0	0	0	0	0	0	0	0	0	0	0	0	0	0	-52.1871	-28.864
RS	RS_Barra do Guarita	0	1	0	0	0	0	0	0	0	0	0	0	0	0	0	0	0	0	0	0	0	0	0	0	0	-53.7637	-27.2053
RS	RS_Bom Retiro do Sul	0	1	0	0	0	0	0	1	0	0	0	0	0	0	0	0	0	0	0	0	0	0	0	0	0	-51.9226	-29.6377
RS	RS_Caçapava do Sul	0	1	0	0	0	0	0	0	0	0	0	0	0	0	0	0	0	0	0	0	0	0	0	0	0	-53.4778	-30.5934
RS	RS_Campo Bom	0	1	0	0	0	0	0	1	0	0	0	0	0	0	0	0	0	0	0	0	0	0	0	0	0	-51.0485	-29.6727
RS	RS_Canoas	0	3	0	0	0	0	0	0	0	0	0	0	0	0	0	0	1	0	0	0	0	0	0	0	0	-51.1796	-29.9122
RS	RS_Capão da Canoa	0	2	0	1	0	0	0	0	0	0	0	0	0	0	0	0	1	0	0	0	0	0	0	0	0	-49.9998	-29.6798
RS	RS_Capão do Leão	0	1	0	0	0	0	0	0	0	0	0	0	0	0	0	0	0	0	0	0	0	0	0	0	0	-52.5383	-31.8333
RS	RS_Capela de Santana	0	2	0	0	0	0	0	0	0	0	0	0	0	0	0	0	0	0	0	0	0	0	0	0	0	-51.3574	-29.7059
RS	RS_Caxias do Sul	0	1	0	0	0	0	0	0	0	0	0	0	0	0	0	0	0	0	0	0	0	0	0	0	0	-51.0237	-29.1022
RS	RS_Cidreira	0	1	0	0	0	0	0	0	0	0	0	0	0	0	0	0	0	0	0	0	0	0	0	0	0	-50.2722	-30.121
RS	RS_Derrubadas	0	2	0	0	0	0	0	0	0	1	0	0	0	0	0	0	0	0	0	0	0	0	0	0	0	-53.8934	-27.2403
RS	RS_Encantado	0	2	0	0	0	0	0	0	0	0	0	0	0	0	0	0	0	0	0	0	0	0	0	0	0	-51.9218	-29.213
RS	RS_Encruzilhada do Sul	0	4	0	0	0	0	0	0	0	0	0	0	0	0	0	0	0	0	0	0	0	0	0	0	0	-52.6722	-30.63
RS	RS_Estância Velha	0	2	0	0	0	0	0	0	0	0	0	0	0	0	0	0	1	0	0	0	0	0	0	0	0	-51.1882	-29.6476
RS	RS_Farroupilha	0	3	0	0	0	0	0	0	0	0	0	0	0	0	0	0	0	0	0	0	0	0	0	0	0	-51.3659	-29.2099
RS	RS_Forquetinha	0	2	0	0	0	0	0	2	0	0	0	0	0	0	0	0	0	0	0	0	0	0	0	0	0	-52.1258	-29.3885
RS	RS_Garruchos	0	1	0	0	0	0	0	0	0	0	0	0	0	0	0	0	0	0	0	0	0	0	0	0	0	-55.5386	-28.2338
RS	RS_Gaurama	0	1	0	0	0	0	0	0	0	0	0	0	0	0	0	0	0	0	0	0	0	0	0	0	0	-52.1155	-27.5987
RS	RS_Giruá	0	1	0	0	0	0	0	0	0	0	0	0	0	0	0	0	0	0	0	0	0	0	0	0	0	-54.2988	-28.0299
RS	RS_Gravataí	0	1	0	0	0	0	0	0	0	0	0	0	0	0	0	0	0	0	0	0	0	0	0	0	0	-50.947	-29.8895
RS	RS_Guaíba	1	1	0	0	0	0	0	0	0	0	0	0	0	0	0	0	1	0	0	0	0	0	0	0	0	-51.4337	-30.1773
RS	RS_Ilópolis	0	1	0	0	0	0	0	0	0	0	0	0	0	0	0	0	0	0	0	0	0	0	0	0	0	-52.1324	-28.9324
RS	RS_Imbé	0	6	0	1	0	0	0	0	0	0	0	0	0	0	0	0	0	0	0	0	0	2	0	0	1	-50.1177	-29.9306
RS	RS_Ipê	0	1	0	0	0	0	0	0	0	0	0	0	0	0	0	0	0	0	0	0	0	0	0	0	0	-51.2993	-28.7173
RS	RS_Itacurubi	0	1	0	0	0	0	0	0	0	0	0	0	0	0	0	0	0	0	0	0	0	0	0	0	0	-55.2674	-28.8099
RS	RS_Itapuca	0	1	0	0	0	0	0	0	0	0	0	0	0	0	0	0	0	0	0	0	0	0	0	0	0	-52.1956	-28.7757
RS	RS_Jaguari	0	1	0	0	0	0	0	0	0	0	0	0	0	0	0	0	0	0	0	0	1	0	0	0	0	-54.6478	-29.4584
RS	RS_Lajeado	0	2	0	0	0	0	0	1	0	0	0	0	0	0	0	0	0	0	0	0	0	0	0	1	0	-52.0074	-29.4433
RS	RS_Machadinho	0	1	0	0	0	0	0	0	0	0	0	0	0	0	0	0	0	0	0	0	0	0	0	0	0	-51.674	-27.587
RS	RS_Maquiné	0	1	0	0	0	0	0	0	0	0	0	0	0	0	0	0	0	0	0	0	0	0	0	0	0	-50.2084	-29.6356
RS	RS_Maratá	0	1	0	0	0	0	0	0	0	0	0	0	0	0	0	0	0	0	0	0	0	0	0	0	0	-51.5503	-29.5482
RS	RS_Minas do Leão	0	1	0	0	0	0	0	1	0	0	0	0	0	0	0	0	0	0	0	0	0	0	0	0	0	-52.0779	-30.0747
RS	RS_Montenegro	1	4	0	0	0	0	0	0	1	0	0	0	0	0	0	0	0	0	0	0	0	0	0	0	0	-51.503	-29.7101
RS	RS_Mormaço	0	1	0	0	0	0	0	0	1	0	0	0	0	0	0	0	0	0	0	0	0	0	0	0	0	-52.6619	-28.6938
RS	RS_Morrinhos do Sul	0	1	0	0	0	0	0	0	0	0	0	0	0	0	0	0	0	0	0	0	0	0	0	0	0	-49.9542	-29.3376
RS	RS_Morro Reuter	0	1	0	0	0	0	0	0	0	0	0	0	0	0	0	0	0	0	0	0	0	0	0	0	0	-51.052	-29.5215
RS	RS_Mostardas	0	2	0	0	0	0	0	0	0	0	0	0	0	0	0	0	0	0	0	0	0	1	0	0	0	-50.7291	-30.8543
RS	RS_Nova Araçá	0	1	0	0	0	0	0	0	0	0	0	0	0	0	0	0	0	0	0	0	0	0	0	0	0	-51.7463	-28.6512
RS	RS_Nova Bréscia	0	2	0	0	0	0	0	0	0	0	0	0	0	0	0	0	0	0	0	0	0	0	0	0	0	-52.0353	-29.2221
RS	RS_Nova Prata	0	2	0	0	0	0	0	0	0	0	0	0	0	0	0	0	0	0	0	0	0	0	0	0	0	-51.6082	-28.7607
RS	RS_Nova Roma do Sul	0	1	0	0	0	0	0	0	0	0	0	0	0	0	0	0	0	0	0	0	0	0	0	0	0	-51.4086	-28.9889
RS	RS_Panambi	0	2	0	0	0	0	0	0	0	0	0	0	0	0	0	0	1	0	0	0	0	0	0	0	0	-53.5074	-28.3296
RS	RS_Parobé	0	1	0	0	0	0	0	0	0	0	0	0	0	0	0	0	1	0	0	0	0	0	0	0	0	-50.8562	-29.6593
RS	RS_Passo Fundo	0	1	0	0	0	0	0	0	0	0	0	0	0	0	0	0	0	0	0	0	0	0	0	0	0	-52.4525	-28.2689
RS	RS_Pelotas	0	2	0	0	0	0	0	0	0	0	0	0	0	0	0	0	2	0	0	0	0	0	0	0	0	-52.3412	-31.5811
RS	RS_Ponte Preta	0	1	0	0	0	0	0	0	0	0	0	0	0	0	0	0	0	0	0	0	0	0	0	1	0	-52.5062	-27.6548
RS	RS_Porto Alegre	0	7	0	0	0	0	0	0	0	1	0	0	0	1	0	0	2	0	0	0	0	0	0	0	1	-51.1644	-30.0955
RS	RS_Porto Vera Cruz	0	1	0	0	0	0	0	0	0	0	0	0	0	0	0	0	0	0	0	0	0	0	0	0	0	-54.8911	-27.7546
RS	RS_Presidente Lucena	0	1	0	0	0	0	0	0	0	0	0	0	0	0	0	0	0	0	0	0	0	0	0	0	0	-51.1743	-29.5243
RS	RS_Progresso	0	4	0	0	0	0	0	0	0	0	0	0	0	0	0	0	0	0	0	0	0	0	0	0	0	-52.3189	-29.2243
RS	RS_Protásio Alves	0	1	0	0	0	0	0	0	0	0	0	0	0	0	0	0	0	0	0	0	0	0	0	0	0	-51.4873	-28.7369
RS	RS_Quinze de Novembro	0	1	0	0	0	0	0	0	0	0	0	0	0	0	0	0	0	0	0	0	0	0	0	0	0	-53.1169	-28.7569
RS	RS_Relvado	0	1	0	0	0	0	0	0	0	0	0	0	0	0	0	0	0	0	0	0	0	0	0	0	0	-52.0653	-29.1233
RS	RS_Rio Grande	1	6	0	1	0	0	0	0	0	0	0	0	0	0	0	0	1	0	0	1	0	0	0	0	1	-52.4035	-32.2175
RS	RS_Rio Pardo	1	4	0	0	0	0	0	1	0	0	0	0	0	0	0	0	0	0	0	0	0	0	0	0	0	-52.4369	-30.0228
RS	RS_Santa Rosa	0	1	0	0	0	0	0	0	0	0	0	0	0	0	0	0	0	0	0	0	0	0	0	0	0	-54.497	-27.8644
RS	RS_Santa Vitória do Palmar	1	9	0	0	0	0	0	0	0	0	1	0	0	0	0	1	0	0	0	1	0	0	0	0	0	-53.0066	-33.1631
RS	RS_Santana do Livramento	0	1	0	0	0	0	0	0	0	0	0	0	0	0	0	0	0	0	0	0	0	0	0	0	0	-53.0066	-33.1631
RS	RS_São Borja	0	2	0	0	0	0	0	0	0	0	0	0	0	0	0	0	0	0	0	0	0	0	0	0	0	-55.7966	-28.7467
RS	RS_São Gabriel	0	2	0	0	0	0	0	0	0	0	0	0	0	0	0	0	1	0	0	0	0	0	0	0	1	-54.3654	-30.3053
RS	RS_São José do Norte	1	3	0	0	0	1	0	0	0	0	0	0	0	0	0	0	0	0	0	0	0	0	0	0	0	-51.666	-31.7639
RS	RS_São Sepé	0	2	0	0	0	0	0	0	0	0	0	0	0	1	0	0	0	0	0	0	0	0	0	0	0	-53.6198	-30.1757
RS	RS_São Valentim	0	1	0	0	0	0	0	0	0	0	0	0	0	0	0	0	1	0	0	0	0	0	0	0	0	-52.5595	-27.5538
RS	RS_Sapucaia do Sul	1	2	0	0	0	0	0	1	0	0	1	0	0	0	0	0	0	0	0	0	0	0	0	0	0	-51.1337	-29.8234
RS	RS_Sobradinho	0	1	0	0	0	0	0	0	0	0	0	0	0	0	0	0	0	0	0	0	0	0	0	0	0	-53.026	-29.4056
RS	RS_Tavares	0	8	0	0	0	0	0	0	0	0	0	0	0	0	0	0	0	2	0	0	0	0	0	0	0	-51.0748	-31.2886
RS	RS_Teutônia	0	1	0	0	0	0	0	0	0	0	0	0	0	0	0	0	0	0	0	0	0	0	0	1	0	-51.7781	-29.4724
RS	RS_Torres	1	2	0	0	0	0	0	0	0	0	0	0	0	0	0	0	0	0	0	0	0	0	0	0	0	-49.8097	-29.3284
RS	RS_Triunfo	0	3	0	0	0	0	0	0	0	0	0	0	0	0	0	0	0	0	0	0	0	0	0	0	0	-51.571	-29.8447
RS	RS_União da Serra	0	1	0	0	0	0	0	0	0	0	0	0	0	0	0	0	0	0	0	0	0	0	0	0	0	-52.0215	-28.7725
RS	RS_Vale do Sol	0	2	0	0	0	0	0	0	0	0	0	0	0	0	0	0	0	0	0	0	0	0	0	0	0	-52.6895	-29.5833
RS	RS_Viamão	0	3	0	0	0	0	0	0	0	0	0	0	0	0	0	0	1	0	0	0	0	0	0	0	0	-50.8693	-30.167
RS	RS_Vila Nova do Sul	0	1	0	0	0	0	0	0	0	0	0	0	0	0	0	0	0	0	0	0	0	0	0	0	0	-53.8789	-30.346
RS	RS_Westfalia	0	2	0	0	0	0	0	0	0	0	0	0	0	0	0	0	0	0	0	0	0	0	0	0	0	-51.7432	-29.4062
SC	SC_Alfredo Wagner	0	1	0	0	0	0	0	0	0	0	0	0	0	0	0	0	0	0	0	0	0	0	0	0	0	-49.3308	-27.7059
SC	SC_Anitápolis	0	1	0	0	0	0	0	1	0	0	0	0	0	0	0	0	0	0	0	0	0	0	0	0	0	-49.1388	-27.8798
SC	SC_Araquari	0	1	0	0	0	0	0	0	0	0	0	0	0	0	0	0	0	0	0	0	1	0	0	0	0	-48.7578	-26.4617
SC	SC_Araranguá	0	1	0	0	0	0	0	0	0	0	0	0	0	0	0	0	0	0	0	0	0	0	0	0	0	-49.4712	-28.9423
SC	SC_Balneário Arroio do Silva	0	3	0	0	0	0	0	0	0	0	0	0	0	0	0	0	0	1	0	0	0	0	0	0	0	-49.4752	-29.0196
SC	SC_Balneário Barra do Sul	1	3	1	0	0	0	0	0	0	0	0	0	0	0	0	0	0	0	0	1	0	0	1	0	0	-48.6526	-26.4464
SC	SC_Balneário Camboriú	0	1	0	1	0	0	0	0	0	0	0	0	0	0	0	0	0	0	0	0	0	0	0	0	0	-48.6217	-27.0047
SC	SC_Barra Velha	1	5	1	0	1	0	0	0	0	0	0	0	0	0	0	0	1	0	2	0	0	0	0	0	0	-48.7274	-26.6624
SC	SC_Biguaçu	0	1	0	0	0	0	0	0	0	0	0	0	0	0	0	0	0	0	1	0	0	0	0	0	0	-48.6939	-27.4335
SC	SC_Bombinhas	0	4	1	0	0	0	0	0	0	0	0	0	0	0	0	0	0	2	0	0	0	1	0	0	0	-48.5175	-27.1733
SC	SC_Caçador	0	1	0	0	0	0	0	0	0	0	0	0	0	0	0	0	0	0	0	0	0	0	0	0	0	-51.0847	-26.763
SC	SC_Chapecó	0	1	0	0	0	0	0	0	0	0	0	0	0	0	0	0	0	0	0	0	0	0	0	0	0	-52.6504	-27.1252
SC	SC_Concórdia	0	7	0	0	0	0	0	0	0	0	0	0	0	0	0	0	0	0	0	0	0	0	0	0	0	-52.0074	-27.2391
SC	SC_Cordilheira Alta	0	1	0	0	0	0	0	0	1	0	0	0	0	0	0	0	0	0	0	0	0	0	0	0	0	-52.6416	-26.9754
SC	SC_Coronel Freitas	0	1	0	0	0	0	0	0	0	0	0	0	0	0	0	0	0	0	0	0	0	0	0	0	0	-52.7255	-26.8829
SC	SC_Criciúma	0	1	0	0	0	0	0	1	0	0	0	0	0	0	0	0	0	0	0	0	0	0	0	0	0	-49.3797	-28.7157
SC	SC_Dona Emma	0	1	0	0	0	0	0	0	0	0	0	0	0	0	0	0	0	0	0	0	0	0	0	0	0	-49.7781	-26.9887
SC	SC_Florianópolis	1	23	1	0	1	0	0	0	0	0	0	0	0	0	0	0	0	3	2	1	1	2	2	0	0	-48.5082	-27.5778
SC	SC_Forquilhinha	0	1	0	0	0	0	0	0	0	0	0	0	0	0	0	0	0	0	0	0	0	0	0	0	0	-49.4933	-28.7817
SC	SC_Garopaba	1	6	1	0	0	0	0	0	0	0	0	0	0	0	0	0	0	0	0	0	0	0	0	1	1	-48.6589	-28.0467
SC	SC_Governador Celso Ramos	0	2	0	0	1	0	0	0	0	0	0	0	0	0	0	0	0	0	1	0	0	0	0	0	0	-48.5772	-27.3766
SC	SC_Grão Pará	0	1	0	0	0	0	0	0	0	0	0	0	0	0	0	0	0	0	0	0	0	0	0	0	0	-49.314	-28.155
SC	SC_Guaramirim	0	2	0	0	0	0	0	0	0	0	0	0	0	0	0	0	0	0	0	0	0	0	0	0	0	-48.9449	-26.4766
SC	SC_Guatambú	0	1	0	0	0	0	0	0	0	0	0	0	0	0	0	0	0	0	0	0	0	0	0	0	0	-52.7834	-27.1165
SC	SC_Imbituba	1	4	1	0	0	0	0	0	0	0	0	0	0	0	0	0	0	0	0	0	0	1	0	0	0	-48.7027	-28.1943
SC	SC_Indaial	0	2	0	0	0	0	0	0	0	0	0	0	0	0	0	0	0	0	0	0	0	0	0	0	0	-49.2242	-26.995
SC	SC_Ipumirim	0	1	0	0	0	0	0	0	0	0	0	0	0	0	0	0	0	0	0	0	0	0	0	0	0	-52.1529	-27.0404
SC	SC_Irani	0	1	0	0	0	0	0	0	0	0	0	0	0	0	0	0	0	0	0	0	0	0	0	0	0	-51.9179	-27.0252
SC	SC_Irineópolis	0	1	0	0	0	0	0	0	0	0	0	0	0	0	0	0	0	0	0	0	0	0	0	0	0	-50.7607	-26.3571
SC	SC_Itaiópolis	0	1	0	0	0	0	0	1	0	0	0	0	0	0	0	0	0	0	0	0	0	0	0	0	0	-49.8912	-26.4721
SC	SC_Itajaí	1	6	0	0	0	1	0	0	0	0	0	0	0	0	0	0	0	3	1	0	0	0	0	0	0	-48.7534	-26.969
SC	SC_Itapema	1	3	2	0	0	0	0	0	0	0	0	0	0	0	0	0	0	0	0	0	0	0	0	0	0	-48.6344	-27.1086
SC	SC_Itapiranga	0	1	0	0	0	0	0	0	0	0	0	0	0	0	0	0	0	0	0	0	0	0	0	0	0	-53.7117	-27.1122
SC	SC_Itapoá	1	8	2	0	0	1	0	0	0	0	0	0	0	0	0	0	0	0	1	0	0	2	1	0	0	-48.6524	-26.0825
SC	SC_Jaguaruna	0	3	1	0	0	0	0	0	0	0	0	0	0	0	0	0	0	0	0	0	0	0	0	0	0	-49.0447	-28.6579
SC	SC_Joinville	1	1	0	0	0	1	0	0	0	0	0	0	0	0	0	0	0	0	0	0	0	0	0	0	0	-48.9514	-26.2443
SC	SC_Laguna	1	8	3	0	0	0	0	0	0	0	0	0	0	0	0	0	0	0	0	1	0	1	1	0	0	-48.8259	-28.4864
SC	SC_Laurentino	0	2	0	0	0	0	0	0	0	0	0	0	0	0	0	0	0	0	0	0	0	0	0	0	0	-49.7336	-27.208
SC	SC_Luiz Alves	0	2	0	0	0	0	0	0	0	0	0	0	0	0	0	0	0	0	0	0	0	0	0	0	0	-48.8911	-26.7274
SC	SC_Maracajá	1	1	0	0	0	0	0	0	0	0	0	0	0	0	0	0	0	0	0	0	0	0	0	0	0	-49.4555	-28.864
SC	SC_Mondaí	0	2	0	0	0	0	0	0	0	0	0	0	0	0	0	0	0	0	0	0	0	0	0	0	0	-53.4465	-27.0993
SC	SC_Navegantes	1	7	0	0	0	1	0	0	0	0	0	0	0	0	0	0	0	2	2	0	0	2	0	0	0	-48.7274	-26.8287
SC	SC_Orleans	0	2	0	0	0	0	0	0	0	0	0	0	0	0	0	0	0	0	0	0	0	0	0	0	0	-49.3719	-28.2799
SC	SC_Palhoça	0	2	0	0	0	0	0	0	0	0	0	0	0	0	0	0	0	0	1	0	0	0	0	0	0	-48.6617	-27.7718
SC	SC_Penha	1	10	1	1	2	1	0	0	0	0	0	0	0	0	0	0	0	0	1	0	0	0	2	1	0	-48.6508	-26.8078
SC	SC_Pinhalzinho	0	1	0	0	0	0	0	0	0	0	0	0	0	0	0	0	0	0	0	0	0	0	0	0	0	-52.9766	-26.8294
SC	SC_Presidente Getúlio	0	2	0	0	0	0	0	0	0	0	0	0	0	0	0	0	0	0	0	0	0	0	0	0	0	-49.7144	-27.0626
SC	SC_Princesa	0	1	0	0	0	0	0	0	0	0	0	0	0	0	0	0	0	0	0	0	0	0	0	0	0	-53.6118	-26.4329
SC	SC_Rio do Sul	0	3	0	0	0	0	0	0	0	0	0	0	0	0	0	0	0	0	0	0	0	0	0	0	0	-49.63	-27.1961
SC	SC_São Francisco do Sul	1	13	3	0	1	3	0	0	0	0	0	0	0	0	0	0	0	0	0	0	0	2	1	1	0	-48.6403	-26.2616
SC	SC_São José	0	1	0	0	0	0	0	0	0	0	0	0	0	0	0	0	0	0	1	0	0	0	0	0	0	-48.6563	-27.5785
SC	SC_São José do Cedro	0	1	0	0	0	0	0	0	0	0	0	0	0	0	0	0	0	0	0	0	0	0	0	0	0	-53.5337	-26.4809
SC	SC_Saudades	0	1	0	0	0	0	0	0	0	0	0	0	0	0	0	0	0	0	0	0	0	0	0	1	0	-53.04	-26.8972
SC	SC_Tangará	0	1	0	0	0	0	0	0	0	0	0	0	0	0	0	0	0	0	0	0	0	0	0	0	0	-51.1471	-27.147
SC	SC_Tigrinhos	0	1	0	0	0	0	0	0	0	0	0	0	0	0	0	0	0	0	0	0	0	0	0	0	0	-53.1565	-26.6761
SC	SC_Treviso	0	1	0	0	0	0	0	0	0	0	0	0	0	0	0	0	0	0	0	0	0	0	0	0	0	-49.4898	-28.4992
SC	SC_Tubarão	0	2	0	0	0	0	0	0	0	0	0	0	0	0	0	0	0	0	0	0	0	0	0	0	0	-49.0372	-28.4816
SE	SE_Aracaju	0	4	0	0	1	0	0	0	0	0	0	0	0	0	0	0	0	0	0	1	0	0	0	0	0	-37.0949	-10.9942
SE	SE_Barra dos Coqueiros	0	3	0	0	0	0	0	0	0	0	0	0	0	0	0	2	0	0	0	1	0	0	0	0	0	-36.9694	-10.8511
SE	SE_Gracho Cardoso	0	1	0	0	0	0	0	0	0	0	0	0	0	0	0	0	0	0	0	0	0	0	0	0	0	-37.2193	-10.2225
SE	SE_Santa Rosa de Lima	0	1	0	0	0	0	0	0	1	0	0	0	0	0	0	0	0	0	0	0	0	0	0	0	0	-37.2361	-10.632
SP	SP_Arujá	0	1	0	0	0	0	0	0	0	0	0	0	0	0	0	0	0	0	0	0	0	0	0	0	0	-46.3191	-23.386
SP	SP_Bertioga	1	8	0	1	2	1	0	0	0	0	0	0	0	0	0	0	0	0	0	2	0	0	0	0	0	-46.03	-23.7598
SP	SP_Boituva	0	1	0	0	0	0	0	0	0	0	0	0	0	0	0	0	0	0	0	0	0	0	0	0	0	-47.675	-23.2876
SP	SP_Campinas	0	1	0	0	0	0	0	0	0	0	0	0	0	0	0	0	1	0	0	0	0	0	0	0	0	-47.0438	-22.8838
SP	SP_Cananéia	0	3	1	0	0	0	0	0	0	0	0	0	0	0	0	0	0	0	0	0	0	0	0	1	0	-48.0086	-25.0184
SP	SP_Caraguatatuba	1	6	0	0	1	2	0	0	0	0	0	0	0	0	0	0	0	0	0	1	0	0	0	0	0	-45.4881	-23.6397
SP	SP_Diadema	1	1	0	0	0	0	0	0	0	0	0	0	1	0	0	0	0	0	0	0	0	0	0	0	0	-46.6114	-23.6972
SP	SP_Guarujá	1	7	1	1	2	2	0	0	0	0	0	0	0	0	0	0	1	0	0	0	0	0	0	0	0	-46.2352	-23.9512
SP	SP_Guarulhos	0	1	0	0	0	0	0	0	0	0	0	0	0	0	0	0	0	0	0	0	0	0	0	0	0	-46.4549	-23.4027
SP	SP_Hortolândia	0	1	0	0	0	0	0	1	0	0	0	0	0	0	0	0	0	0	0	0	0	0	0	0	0	-47.2077	-22.8784
SP	SP_Iguape	0	1	0	0	0	0	0	0	0	0	0	0	0	0	0	0	0	0	0	0	0	1	0	0	0	-47.4744	-24.5495
SP	SP_Ilha Comprida	1	13	2	1	3	0	0	0	0	0	0	0	0	0	0	0	0	1	0	0	0	1	1	0	0	-47.7154	-24.859
SP	SP_Ilhabela	1	6	0	0	1	0	0	0	0	0	0	0	0	0	0	0	0	0	0	0	1	0	1	0	0	-45.3232	-23.8485
SP	SP_Itajobi	0	1	0	0	0	0	0	0	0	0	0	0	0	0	0	0	1	0	0	0	0	0	0	0	0	-49.0537	-21.3555
SP	SP_Itanhaém	1	11	1	1	2	2	0	0	0	0	0	0	0	0	0	0	0	0	0	2	0	1	0	0	0	-46.8345	-24.0923
SP	SP_Jaboticabal	1	1	0	0	0	0	0	0	0	0	0	1	0	0	0	0	0	0	0	0	0	0	0	0	0	-48.2879	-21.2183
SP	SP_Lençóis Paulista	0	1	0	0	0	0	0	0	0	0	0	0	0	0	0	0	1	0	0	0	0	0	0	0	0	-48.825	-22.6761
SP	SP_Marília	0	1	0	0	0	0	0	0	0	0	0	0	0	0	0	0	1	0	0	0	0	0	0	0	0	-49.9831	-22.1778
SP	SP_Mogi das Cruzes	0	2	0	0	0	0	1	0	0	0	0	0	0	0	0	0	0	0	1	0	0	0	0	0	0	-46.1861	-23.5696
SP	SP_Mongaguá	1	5	0	0	1	2	0	0	0	0	0	0	0	0	0	0	0	1	0	0	0	0	1	0	0	-46.6681	-24.0702
SP	SP_Nova Granada	0	1	0	0	0	0	0	0	0	0	0	0	0	0	0	0	0	0	0	0	0	0	0	0	0	-49.3311	-20.476
SP	SP_Palestina	0	1	0	0	0	0	0	0	0	0	0	0	0	0	0	0	0	0	0	0	0	0	0	0	0	-49.4976	-20.3212
SP	SP_Paraguaçu Paulista	0	1	0	0	0	0	0	0	0	0	0	0	0	0	0	0	0	0	0	0	0	0	0	0	0	-50.6266	-22.4591
SP	SP_Peruíbe	1	7	0	0	1	0	0	0	0	0	0	0	0	0	0	0	0	4	0	1	0	0	0	0	0	-47.013	-24.2793
SP	SP_Poá	0	1	0	0	0	0	0	0	0	1	0	0	0	0	0	0	0	0	0	0	0	0	0	0	0	-46.3468	-23.5305
SP	SP_Praia Grande	1	11	0	0	1	5	0	0	0	0	0	0	0	0	1	1	0	1	0	1	0	0	0	0	0	-46.5227	-24.0156
SP	SP_Ribeirão Preto	0	1	0	0	0	0	0	1	0	0	0	0	0	0	0	0	0	0	0	0	0	0	0	0	0	-47.8213	-21.2108
SP	SP_Santana de Parnaíba	0	1	0	0	0	0	0	1	0	0	0	0	0	0	0	0	0	0	0	0	0	0	0	0	0	-46.9168	-23.4494
SP	SP_Santos	1	10	2	2	3	2	0	0	0	0	0	0	0	0	0	0	0	0	0	0	0	0	0	0	0	-46.2915	-23.869
SP	SP_São José dos Campos	0	1	0	0	0	0	0	0	0	0	0	0	0	0	0	0	1	0	0	0	0	0	0	0	0	-45.9285	-23.0906
SP	SP_São Paulo	1	7	0	1	0	1	0	0	0	0	0	0	0	1	0	0	2	0	0	0	0	0	0	0	0	-46.6481	-23.6501
SP	SP_São Sebastião	1	15	0	0	5	1	0	0	0	0	0	0	0	0	0	0	0	0	1	0	0	0	0	0	0	-45.6068	-23.7544
SP	SP_São Vicente	1	2	0	0	1	1	0	0	0	0	0	0	0	0	0	0	0	0	0	0	0	0	0	0	0	-46.4882	-23.9592
SP	SP_Ubatuba	1	14	0	0	4	2	0	0	0	0	0	0	0	0	0	0	0	0	0	2	0	0	0	0	0	-45.0241	-23.3812
TO	TO_Aguiarnópolis	0	1	0	0	0	0	0	0	0	0	0	0	0	0	0	0	0	0	0	0	0	0	0	0	0	-47.5134	-6.48858
TO	TO_Aragominas	0	1	0	0	0	0	0	0	0	0	0	0	0	0	0	0	0	0	0	0	0	0	0	0	0	-48.6323	-6.94552
TO	TO_Palmas	0	3	0	0	0	0	0	0	0	0	0	0	0	0	0	0	0	0	0	0	0	0	0	1	0	-48.1521	-10.2202
TO	TO_Palmeirópolis	0	1	0	0	0	0	0	0	0	1	0	0	0	0	0	0	0	0	0	0	0	0	0	0	0	-48.3488	-13.0198
TO	TO_Paranã	0	1	0	0	0	0	0	0	0	0	0	0	0	0	0	0	0	0	0	0	0	0	0	0	0	-47.8135	-12.6965
TO	TO_Pium	0	1	0	0	0	0	0	0	0	0	0	0	0	0	0	0	0	0	0	0	0	0	0	0	0	-49.8719	-10.2095
TO	TO_Porto Nacional	0	1	0	0	0	0	0	0	0	0	0	0	0	0	0	0	0	0	0	0	0	0	0	0	0	-48.4965	-10.5437
TO	TO_Rio Sono	0	1	0	0	0	0	0	0	0	0	0	0	0	0	0	0	0	0	0	0	0	0	0	0	0	-47.496	-9.64738
